# Supplementary material for: Experimental insights in taxon-specific functional responses to droughts in glacier-fed stream biofilms
Source: Microbiome. 2026 Feb 11;14:65. doi: 10.1186/s40168-026-02336-6 (PMC12896324; doi:10.1186/s40168-026-02336-6)
Supplement: Supplementary file 3 — Supplementary Material 2. File 1. General features and characteristics of the glacier-fed stream bacterial MAGs (CheckM2). File 2. General features and characteristics of the glacier-fed stream eukaryotic MAGs (BUSCO). File 3. General features and characteristics of the glacier-fed stream viral MAGs (CheckV). File 4. Results of protein identification from metaproteomic samples, and associated metadata. File 5. Results from the enrichment analysis (clusterProfiler) using the DEGs from global-scaling differential analysis, for each drought period. File 6. Results from the enrichment analysis (clusterProfiler) using the DEGs from taxon-scaling differential analysis, for each drought period. [file 40168_2026_2336_MOESM2_ESM.xlsx]

## Sheet: Supplementary_file_1
Supplementary File 1. General features and characteristics of the glacier-fed stream bacterial MAGs (CheckM2).
MAGs	Completeness (%)	Contamination (%)	Number of contigs	Contigs N50 (bp)	Genome_Size (bp)	GC content (%)	Quality	Taxonomy
P1_contigs_comebin_32079	72.56	2.78	221	2780	592540	0.43	Medium	d__Bacteria;p__Patescibacteria;c__JAEDAM01;o__BD1-5;f__UBA2023;g__JAGOMW01;s__
P5_contigs_metabat_51_sub	99.93	3.7	167	30018	3220711	0.55	High	d__Bacteria;p__Pseudomonadota;c__Gammaproteobacteria;o__Burkholderiales;f__Burkholderiaceae;g__Polaromonas;s__
after_final_contigs_comebin_41187	96.02	6.25	221	20707	2693128	0.44	Medium	d__Bacteria;p__Pseudomonadota;c__Gammaproteobacteria;o__Burkholderiales;f__Methylophilaceae;g__Methylotenera_A;s__
after_final_contigs_rosella_74	98.26	2.32	103	89489	4786383	0.64	High	d__Bacteria;p__Pseudomonadota;c__Gammaproteobacteria;o__Burkholderiales;f__Burkholderiaceae;g__Rubrivivax;s__
all_final_contigs_comebin_116224	96.08	4.73	370	9480	2428885	0.51	High	d__Bacteria;p__Pseudomonadota;c__Gammaproteobacteria;o__Burkholderiales;f__Burkholderiaceae;g__;s__
all_final_contigs_comebin_346915	74.6	0.59	383	8990	2425503	0.54	Medium	d__Bacteria;p__Pseudomonadota;c__Alphaproteobacteria;o__Sphingomonadales;f__Sphingomonadaceae;g__Sphingorhabdus_B;s__
before_final_contigs_concoct_247_sub	72.89	3.21	889	4315	3340896	0.3	Medium	d__Bacteria;p__Bacteroidota;c__Bacteroidia;o__Flavobacteriales;f__Crocinitomicaceae;g__M2408;s__
Co22_flye_high_cov_concoct_159	71.35	6.36	55	179420	3292529	0.58	Medium	d__Bacteria;p__Pseudomonadota;c__Alphaproteobacteria;o__Sphingomonadales;f__Sphingomonadaceae;g__Sphingorhabdus_B;s__
P1_contigs_comebin_5_sub	77.17	4.58	492	7732	2672286	0.5	Medium	d__Bacteria;p__Pseudomonadota;c__Gammaproteobacteria;o__Burkholderiales;f__Burkholderiaceae;g__JAAFJR01;s__
P1_contigs_comebin_6830_sub	93.92	7.37	382	11528	2761260	0.42	Medium	d__Bacteria;p__Pseudomonadota;c__Gammaproteobacteria;o__Burkholderiales;f__Methylophilaceae;g__Methylotenera;s__Methylotenera mobilis_B
P4_contigs_comebin_39184_sub	98.14	2.2	541	7174	3042567	0.55	High	d__Bacteria;p__Pseudomonadota;c__Gammaproteobacteria;o__Burkholderiales;f__Burkholderiaceae;g__Rhodoferax_C;s__
after_final_contigs_metabinner_18	94.24	3.87	484	13972	3780740	0.63	High	d__Bacteria;p__Pseudomonadota;c__Alphaproteobacteria;o__Sphingomonadales;f__Sphingomonadaceae;g__Novosphingobium;s__
after_final_contigs_rosella_18	78.5	2.11	649	6702	3860141	0.56	Medium	d__Bacteria;p__Chloroflexota;c__Anaerolineae;o__Aggregatilineales;f__Phototrophicaceae;g__Flexicrinis;s__
all_final_contigs_comebin_241856	93.05	4.34	662	5347	2845161	0.37	High	d__Bacteria;p__Bacteroidota;c__Bacteroidia;o__Flavobacteriales;f__Crocinitomicaceae;g__Fluviicola;s__
all_final_contigs_comebin_255597	84.74	3.02	1540	4293	5747655	0.37	Medium	d__Bacteria;p__Bacteroidota;c__Bacteroidia;o__Chitinophagales;f__Saprospiraceae;g__Aureispira;s__
all_final_contigs_comebin_260335	88.71	4.6	514	10703	3547625	0.55	Medium	d__Bacteria;p__Pseudomonadota;c__Gammaproteobacteria;o__Burkholderiales;f__Burkholderiaceae;g__JAAFIP01;s__
all_final_contigs_rosella_16	85.62	3.58	335	6731	1852235	0.62	Medium	d__Bacteria;p__Actinomycetota;c__Actinomycetes;o__Actinomycetales;f__Microbacteriaceae;g__Rhodoglobus;s__
before_final_contigs_comebin_112818	99.87	3.21	244	13852	2432130	0.43	High	d__Bacteria;p__Pseudomonadota;c__Gammaproteobacteria;o__Burkholderiales;f__Methylophilaceae;g__Methylotenera;s__
before_final_contigs_comebin_164560	70.15	0.36	285	3585	888014	0.34	Medium	d__Bacteria;p__Pseudomonadota;c__Alphaproteobacteria;o__Rickettsiales;f__Rickettsiaceae;g__;s__
before_final_contigs_comebin_34565	86.11	3.31	394	6478	2024355	0.43	Medium	d__Bacteria;p__Pseudomonadota;c__Gammaproteobacteria;o__Burkholderiales;f__Methylophilaceae;g__Methylotenera_A;s__
before_final_contigs_comebin_52727	93.8	2.17	284	15266	2567114	0.54	High	d__Bacteria;p__Pseudomonadota;c__Gammaproteobacteria;o__Burkholderiales;f__Burkholderiaceae;g__Polaromonas;s__
before_final_contigs_metabinner_10	74.12	1.08	766	3543	2538839	0.4	Medium	d__Bacteria;p__Pseudomonadota;c__Gammaproteobacteria;o__Pseudomonadales;f__Moraxellaceae;g__Acinetobacter;s__Acinetobacter bohemicus
P4_contigs_concoct_130_sub	96.8	6.4	161	40160	3711718	0.56	Medium	d__Bacteria;p__Pseudomonadota;c__Gammaproteobacteria;o__Burkholderiales;f__Burkholderiaceae;g__Polaromonas;s__
after_final_contigs_comebin_1	75.95	0.52	1073	4218	3998163	0.61	Medium	d__Bacteria;p__Pseudomonadota;c__Alphaproteobacteria;o__Rhizobiales;f__Hyphomicrobiaceae;g__JAKFWF01;s__
after_final_contigs_concoct_97	97.51	2.69	498	12420	4429278	0.47	High	d__Bacteria;p__Fibrobacterota;c__Fibrobacteria;o__UBA11236;f__UBA11236;g__Chersky-265;s__
all_final_contigs_comebin_295511	93.25	0.94	258	12705	2284314	0.4	High	d__Bacteria;p__Pseudomonadota;c__Alphaproteobacteria;o__Paracaedibacterales;f__Paracaedibacteraceae;g__;s__
all_final_contigs_comebin_318007	70.01	5.8	616	4883	2437153	0.63	Medium	d__Bacteria;p__Pseudomonadota;c__Alphaproteobacteria;o__Sphingomonadales;f__Sphingomonadaceae;g__Novosphingobium;s__
all_final_contigs_comebin_69638	90.37	4.67	927	5413	3976586	0.41	High	d__Bacteria;p__Cyanobacteriota;c__Cyanobacteriia;o__Pseudanabaenales;f__Pseudanabaenaceae;g__Pseudanabaena;s__
all_final_contigs_metabat_37	98.6	1.84	423	12167	3781951	0.37	High	d__Bacteria;p__Bacteroidota;c__Bacteroidia;o__Chitinophagales;f__Chitinophagaceae;g__JJ008;s__
before_final_contigs_comebin_137133	87.57	5.15	652	7297	3578054	0.58	Medium	d__Bacteria;p__Pseudomonadota;c__Gammaproteobacteria;o__Burkholderiales;f__Burkholderiaceae;g__JANYCG01;s__
before_final_contigs_comebin_179523	94.73	5.13	480	9529	3200907	0.66	Medium	d__Bacteria;p__Pseudomonadota;c__Gammaproteobacteria;o__Burkholderiales;f__Burkholderiaceae;g__PBB1;s__
before_final_contigs_concoct_23_sub	73.08	2.75	1040	3614	3420996	0.61	Medium	d__Bacteria;p__Planctomycetota;c__UBA11346;o__UBA11346;f__UBA11346;g__BOG-1363;s__
P1_contigs_taxvamb_11_sub	81.61	9.68	442	8315	2570744	0.43	Medium	d__Bacteria;p__Pseudomonadota;c__Gammaproteobacteria;o__Burkholderiales;f__Methylophilaceae;g__Methylotenera;s__Methylotenera sp000744605
P3_contigs_comebin_38780_sub	85.81	3.74	654	4468	2488587	0.55	Medium	d__Bacteria;p__Pseudomonadota;c__Alphaproteobacteria;o__Sphingomonadales;f__Sphingomonadaceae;g__Sphingorhabdus_B;s__
P3_contigs_metabat_39	100	2.91	197	29096	3594148	0.61	High	d__Bacteria;p__Pseudomonadota;c__Gammaproteobacteria;o__Burkholderiales;f__Burkholderiaceae;g__Hydrogenophaga;s__
after_final_contigs_comebin_112591	95.72	3.71	299	21160	3848761	0.57	High	d__Bacteria;p__Pseudomonadota;c__Gammaproteobacteria;o__Burkholderiales;f__Burkholderiaceae;g__Rhodoferax_C;s__
after_final_contigs_comebin_12_sub	89.67	4.6	730	5265	3243231	0.5	Medium	d__Bacteria;p__Pseudomonadota;c__Gammaproteobacteria;o__Pseudomonadales;f__Moraxellaceae;g__Acinetobacter;s__
after_final_contigs_comebin_201392	94.75	0	15	65094	689742	0.44	High	d__Bacteria;p__Patescibacteria;c__Saccharimonadia;o__Saccharimonadales;f__Nanoperiomorbaceae;g__;s__
after_final_contigs_metabat_136	91.91	2.45	241	19109	3047047	0.63	High	d__Bacteria;p__Pseudomonadota;c__Gammaproteobacteria;o__Burkholderiales;f__Burkholderiaceae;g__UBA2334;s__
after_final_contigs_metabat_71	89.43	0.09	81	12532	752508	0.38	Medium	d__Bacteria;p__Patescibacteria;c__Paceibacteria;o__UBA9973;f__UBA5272;g__UBA11704;s__
all_final_contigs_comebin_300383_sub	87.58	7.62	518	8654	3173369	0.33	Medium	d__Bacteria;p__Bacteroidota;c__Bacteroidia;o__B-17B0;f__B-17BO;g__UBA4416;s__
all_final_contigs_comebin_354517_sub	82.55	5.2	648	5963	2975384	0.56	Medium	d__Bacteria;p__Verrucomicrobiota;c__Verrucomicrobiae;o__Verrucomicrobiales;f__Akkermansiaceae;g__Luteolibacter;s__
all_final_contigs_comebin_47	82.52	1	761	5327	3195425	0.35	Medium	d__Bacteria;p__Bacteroidota;c__Bacteroidia;o__Flavobacteriales;f__Flavobacteriaceae;g__Flavobacterium;s__
all_final_contigs_taxvamb_118	90.63	3.08	228	9350	1477268	0.37	High	d__Bacteria;p__Pseudomonadota;c__Gammaproteobacteria;o__Burkholderiales;f__Burkholderiaceae;g__;s__
before_final_contigs_comebin_195164	82.36	1.65	867	4028	3057523	0.43	Medium	d__Bacteria;p__Cyanobacteriota;c__Cyanobacteriia;o__Pseudanabaenales;f__Pseudanabaenaceae;g__Pseudanabaena;s__
P1_contigs_metabinner_10	80.09	3.31	268	10907	1804311	0.42	Medium	d__Bacteria;p__Pseudomonadota;c__Gammaproteobacteria;o__Burkholderiales;f__Methylophilaceae;g__;s__
P5_contigs_comebin_40835	96.77	2.5	212	20257	2660193	0.59	High	d__Bacteria;p__Pseudomonadota;c__Gammaproteobacteria;o__Burkholderiales;f__Burkholderiaceae;g__JASGCK01;s__
after_final_contigs_comebin_179522_sub	70.01	1.05	791	3737	2647459	0.6	Medium	d__Bacteria;p__Pseudomonadota;c__Gammaproteobacteria;o__Burkholderiales;f__Burkholderiaceae;g__Polaromonas;s__
all_final_contigs_comebin_170666	92.82	7.54	643	11995	5348489	0.66	Medium	d__Bacteria;p__Pseudomonadota;c__Gammaproteobacteria;o__Burkholderiales;f__Burkholderiaceae;g__Telluria;s__
all_final_contigs_comebin_378003	95.67	3.66	595	11353	3929993	0.55	High	d__Bacteria;p__Pseudomonadota;c__Gammaproteobacteria;o__Burkholderiales;f__Burkholderiaceae;g__JAAFIP01;s__
all_final_contigs_comebin_410526	76.19	1.27	1019	3389	3142899	0.42	Medium	d__Bacteria;p__Bacteroidota;c__Bacteroidia;o__Cytophagales;f__Cyclobacteriaceae;g__Algoriphagus;s__Algoriphagus sp009885605
all_final_contigs_taxvamb_124	96.21	2.04	408	8999	2586554	0.35	High	d__Bacteria;p__Bdellovibrionota;c__Bdellovibrionia;o__Bdellovibrionales;f__Bdellovibrionaceae;g__Pseudobdellovibrio;s__
all_final_contigs_taxvamb_52_sub	79.95	2.2	688	5583	3019879	0.59	Medium	d__Bacteria;p__Pseudomonadota;c__Alphaproteobacteria;o__Sphingomonadales;f__Sphingomonadaceae;g__Novosphingobium;s__Novosphingobium sp002280675
before_final_contigs_comebin_156584	87.44	5.11	958	4508	3674068	0.56	Medium	d__Bacteria;p__Planctomycetota;c__UBA11346;o__UBA11346;f__UBA11346;g__BOG-1363;s__
before_final_contigs_comebin_3	86.08	3.48	773	5121	3199859	0.59	Medium	d__Bacteria;p__Pseudomonadota;c__Gammaproteobacteria;o__Burkholderiales;f__Burkholderiaceae;g__Rhodoferax;s__
before_final_contigs_comebin_56844	82.9	2.39	536	6181	2555031	0.63	Medium	d__Bacteria;p__Pseudomonadota;c__Alphaproteobacteria;o__Sphingomonadales;f__Sphingomonadaceae;g__Novosphingobium;s__
P2_contigs_comebin_1995	90.14	4.81	551	4799	2276002	0.53	High	d__Bacteria;p__Pseudomonadota;c__Gammaproteobacteria;o__Burkholderiales;f__Burkholderiaceae;g__JASGCK01;s__
after_final_contigs_comebin_166078	94.11	5.31	359	12120	2927773	0.56	Medium	d__Bacteria;p__Pseudomonadota;c__Gammaproteobacteria;o__Burkholderiales;f__Burkholderiaceae;g__Rhodoferax_C;s__
all_final_contigs_comebin_231823	95.98	8.83	715	8205	4279092	0.66	Medium	d__Bacteria;p__Pseudomonadota;c__Gammaproteobacteria;o__Burkholderiales;f__Burkholderiaceae;g__JANYJJ01;s__
all_final_contigs_metabinner_22	86.16	2.1	416	9002	2788340	0.52	Medium	d__Bacteria;p__Pseudomonadota;c__Alphaproteobacteria;o__Rhizobiales;f__Aestuariivirgaceae;g__Aestuariivirga;s__
all_final_contigs_metabinner_5	92	1.9	162	58443	4302900	0.63	High	d__Bacteria;p__Pseudomonadota;c__Gammaproteobacteria;o__Burkholderiales;f__Burkholderiaceae;g__UBA2334;s__
all_final_contigs_metabinner_92_sub	84.78	2.78	696	4812	2773608	0.6	Medium	d__Bacteria;p__Pseudomonadota;c__Alphaproteobacteria;o__Rhodobacterales;f__Rhodobacteraceae;g__JACMNW01;s__
P1_contigs_comebin_11	84.62	4.94	415	7562	2227039	0.45	Medium	d__Bacteria;p__Pseudomonadota;c__Gammaproteobacteria;o__Burkholderiales;f__Methylophilaceae;g__Methylophilus;s__
P2_contigs_comebin_82438	96.73	3.2	498	6160	2436191	0.61	High	d__Bacteria;p__Actinomycetota;c__Actinomycetes;o__Actinomycetales;f__Microbacteriaceae;g__Conyzicola;s__
P3_contigs_comebin_17573	71.27	3.86	587	3001	1676174	0.51	Medium	d__Bacteria;p__Pseudomonadota;c__Gammaproteobacteria;o__Burkholderiales;f__Methylophilaceae;g__CAILHX01;s__
P3_contigs_metabinner_7	99.07	6.02	420	14098	3682020	0.58	Medium	d__Bacteria;p__Pseudomonadota;c__Gammaproteobacteria;o__Burkholderiales;f__Burkholderiaceae;g__Polaromonas;s__
P4_contigs_taxvamb_22	95	3.8	654	11922	5791945	0.42	High	d__Bacteria;p__Bacteroidota;c__Bacteroidia;o__Cytophagales;f__Microscillaceae;g__RDXI01;s__
after_final_contigs_concoct_13_sub	88.92	7.15	804	8245	5631341	0.37	Medium	d__Bacteria;p__Spirochaetota;c__Leptospirae;o__Leptospirales;f__Leptospiraceae;g__UBA2033;s__
all_final_contigs_comebin_77177	70.34	4.51	691	4059	2531788	0.63	Medium	d__Bacteria;p__Pseudomonadota;c__Alphaproteobacteria;o__Sphingomonadales;f__Sphingomonadaceae;g__Novosphingobium;s__
all_final_contigs_comebin_84563	70.98	3.09	547	5239	2272050	0.55	Medium	d__Bacteria;p__Pseudomonadota;c__Gammaproteobacteria;o__Burkholderiales;f__Burkholderiaceae;g__JAAFIP01;s__
all_final_contigs_concoct_177_sub	80.34	8.49	409	9815	3078607	0.51	Medium	d__Bacteria;p__Pseudomonadota;c__Alphaproteobacteria;o__Rhizobiales;f__Aestuariivirgaceae;g__Aestuariivirga;s__
all_final_contigs_concoct_186_sub	71.59	3.16	556	6674	2934735	0.6	Medium	d__Bacteria;p__Pseudomonadota;c__Alphaproteobacteria;o__Sphingomonadales;f__Sphingomonadaceae;g__Novosphingobium;s__
all_final_contigs_metabat_209	98.19	2.34	312	15052	3102182	0.36	High	d__Bacteria;p__Bacteroidota;c__Bacteroidia;o__Chitinophagales;f__Chitinophagaceae;g__Sediminibacterium;s__Sediminibacterium sp017996795
all_final_contigs_taxvamb_1182	73.45	3.57	727	4956	3045755	0.58	Medium	d__Bacteria;p__Pseudomonadota;c__Gammaproteobacteria;o__Burkholderiales;f__Burkholderiaceae;g__JANYCG01;s__
all_final_contigs_taxvamb_16	95.44	0.99	133	34353	2692093	0.56	High	d__Bacteria;p__Verrucomicrobiota;c__Verrucomicrobiae;o__Verrucomicrobiales;f__Akkermansiaceae;g__Luteolibacter;s__
all_final_contigs_taxvamb_541	79.38	1.31	714	3651	2395036	0.6	Medium	d__Bacteria;p__Pseudomonadota;c__Alphaproteobacteria;o__Elsterales;f__Elsteraceae;g__Elstera;s__
before_final_contigs_comebin_86779	87.36	3.65	368	13099	3250657	0.59	Medium	d__Bacteria;p__Pseudomonadota;c__Alphaproteobacteria;o__Sphingomonadales;f__Sphingomonadaceae;g__Novosphingobium;s__
before_final_contigs_taxvamb_823	70.04	2	988	3329	3063605	0.33	Medium	d__Bacteria;p__Bacteroidota;c__Bacteroidia;o__Cytophagales;f__Thermoflexibacteraceae;g__JAAFKA01;s__
P4_contigs_comebin_21290	91.27	5.67	910	3157	2631799	0.65	Medium	d__Bacteria;p__Pseudomonadota;c__Gammaproteobacteria;o__Xanthomonadales;f__Xanthomonadaceae;g__Arenimonas;s__
P5_contigs_rosella_13	98.86	4.09	141	45570	4023294	0.62	High	d__Bacteria;p__Pseudomonadota;c__Gammaproteobacteria;o__Burkholderiales;f__Burkholderiaceae;g__SCMQ01;s__
after_final_contigs_comebin_126647_sub	87.07	2.61	842	7071	4237480	0.58	Medium	d__Bacteria;p__Pseudomonadota;c__Gammaproteobacteria;o__Burkholderiales;f__Burkholderiaceae;g__Rhodoferax_C;s__
after_final_contigs_concoct_68	99.89	1.94	242	25785	3780372	0.34	High	d__Bacteria;p__Bacteroidota;c__Bacteroidia;o__UBA4408;f__UBA4408;g__;s__
all_final_contigs_comebin_23745	86.47	6.52	588	8735	3515821	0.32	Medium	d__Bacteria;p__Bacteroidota;c__Bacteroidia;o__Flavobacteriales;f__Crocinitomicaceae;g__M2408;s__
all_final_contigs_comebin_7320	94.29	5.05	516	8063	3061867	0.63	Medium	d__Bacteria;p__Pseudomonadota;c__Gammaproteobacteria;o__Burkholderiales;f__Burkholderiaceae;g__PBB1;s__
all_final_contigs_concoct_199	97.75	6.02	895	13889	8856882	0.66	Medium	d__Bacteria;p__Myxococcota;c__Myxococcia;o__Myxococcales;f__Myxococcaceae;g__Archangium_A;s__
before_final_contigs_comebin_163568_sub	72.69	6.26	342	6644	1785135	0.44	Medium	d__Bacteria;p__Pseudomonadota;c__Gammaproteobacteria;o__Burkholderiales;f__Methylophilaceae;g__Methylotenera_A;s__
before_final_contigs_comebin_23029	72.99	4.07	426	5889	1903950	0.42	Medium	d__Bacteria;p__Pseudomonadota;c__Gammaproteobacteria;o__Burkholderiales;f__Methylophilaceae;g__Methylotenera;s__
before_final_contigs_concoct_250_sub	74.21	1.94	301	2965	858746	0.45	Medium	d__Bacteria;p__Patescibacteria;c__JAEDAM01;o__BD1-5;f__UBA2023;g__JABFSX01;s__
P1_contigs_comebin_74286	89.13	3.5	252	12378	2101658	0.41	Medium	d__Bacteria;p__Pseudomonadota;c__Gammaproteobacteria;o__Burkholderiales;f__Methylophilaceae;g__Methylotenera_A;s__
P2_contigs_metabinner_11	85.7	1.26	547	5483	2448832	0.66	Medium	d__Bacteria;p__Pseudomonadota;c__Gammaproteobacteria;o__Burkholderiales;f__Burkholderiaceae;g__PBB1;s__
P4_contigs_comebin_12054	70.27	4	761	3765	2598822	0.43	Medium	d__Bacteria;p__Cyanobacteriota;c__Cyanobacteriia;o__Pseudanabaenales;f__Pseudanabaenaceae;g__Pseudanabaena;s__
P4_contigs_comebin_47020	89.71	3.65	629	7549	3635211	0.32	Medium	d__Bacteria;p__Bacteroidota;c__Bacteroidia;o__B-17B0;f__B-17BO;g__UBA4416;s__
P5_contigs_concoct_20	97.81	1.3	444	12213	4140988	0.41	High	d__Bacteria;p__Bacteroidota;c__Bacteroidia;o__Chitinophagales;f__Chitinophagaceae;g__;s__
after_final_contigs_rosella_0_44	96.76	2.36	268	16297	3106928	0.64	High	d__Bacteria;p__Pseudomonadota;c__Alphaproteobacteria;o__Rhodobacterales;f__Rhodobacteraceae;g__Tabrizicola;s__
after_final_contigs_taxvamb_170	78.67	1.81	515	5945	2451095	0.65	Medium	d__Bacteria;p__Pseudomonadota;c__Alphaproteobacteria;o__Sphingomonadales;f__Sphingomonadaceae;g__Novosphingobium;s__Novosphingobium sp025359425
after_final_contigs_taxvamb_189_sub	83.46	3.13	1050	4252	3854347	0.33	Medium	d__Bacteria;p__Spirochaetota;c__Leptospirae;o__Leptospirales;f__Leptospiraceae;g__UBA2033;s__
after_final_contigs_taxvamb_52_sub	97.03	1.65	515	13337	4857409	0.41	High	d__Bacteria;p__Bacteroidota;c__Bacteroidia;o__Cytophagales;f__Cyclobacteriaceae;g__ELB16-189;s__
all_final_contigs_comebin_140584	94.56	8.18	1071	4547	4148001	0.6	Medium	d__Bacteria;p__Pseudomonadota;c__Gammaproteobacteria;o__Pseudomonadales;f__Pseudomonadaceae;g__Pseudomonas_E;s__Pseudomonas_E peli
all_final_contigs_comebin_33_sub	85.61	4.27	693	6257	3454196	0.37	Medium	d__Bacteria;p__Bacteroidota;c__Bacteroidia;o__Flavobacteriales;f__Flavobacteriaceae;g__Flavobacterium;s__
all_final_contigs_comebin_5	85.74	7.92	718	9790	4730330	0.62	Medium	d__Bacteria;p__Pseudomonadota;c__Gammaproteobacteria;o__Burkholderiales;f__Burkholderiaceae;g__Telluria;s__
all_final_contigs_concoct_196	71.75	4.25	539	8062	3373770	0.63	Medium	d__Bacteria;p__Bacteroidota;c__Bacteroidia;o__Cytophagales;f__Hymenobacteraceae;g__Hymenobacter;s__
all_final_contigs_metabinner_10_sub	85.48	3.65	819	7106	4596264	0.36	Medium	d__Bacteria;p__Bacteroidota;c__Bacteroidia;o__Cytophagales;f__Spirosomataceae;g__Emticicia;s__
all_final_contigs_rosella_0_97	95.51	0.91	127	47386	3503656	0.34	High	d__Bacteria;p__Bacteroidota;c__Bacteroidia;o__Flavobacteriales;f__Crocinitomicaceae;g__M0103;s__
all_final_contigs_taxvamb_183	91.16	7.44	828	5923	3884287	0.42	Medium	d__Bacteria;p__Bacteroidota;c__Bacteroidia;o__Palsa-965;f__Palsa-965;g__GCA-2737665;s__
all_final_contigs_taxvamb_282	80.7	3.36	907	5564	3969740	0.6	Medium	d__Bacteria;p__Deinococcota;c__Deinococci;o__Deinococcales;f__JAAFIG01;g__JANYHH01;s__
all_final_contigs_taxvamb_307	89.84	1.57	178	6516	943838	0.44	Medium	d__Bacteria;p__Patescibacteria;c__JAEDAM01;o__BD1-5;f__UBA2023;g__;s__
P4_contigs_comebin_9485	82.19	7	849	6954	4326093	0.68	Medium	d__Bacteria;p__Pseudomonadota;c__Gammaproteobacteria;o__Burkholderiales;f__Burkholderiaceae;g__Sphaerotilus;s__
after_final_contigs_comebin_22858	98.17	2.28	800	11447	6174952	0.56	High	d__Bacteria;p__Pseudomonadota;c__Gammaproteobacteria;o__Burkholderiales;f__Burkholderiaceae;g__CAMBDR01;s__
after_final_contigs_concoct_227	77.5	3.04	1131	3082	3335854	0.51	Medium	d__Bacteria;p__Verrucomicrobiota;c__Verrucomicrobiae;o__Verrucomicrobiales;f__Akkermansiaceae;g__Luteolibacter;s__
after_final_contigs_rosella_0_154_sub	78.22	4.68	599	5704	3158144	0.61	Medium	d__Bacteria;p__Pseudomonadota;c__Alphaproteobacteria;o__Rhodobacterales;f__Rhodobacteraceae;g__JAAFHS01;s__
all_final_contigs_comebin_151194	99.86	0.4	213	34810	4265944	0.46	High	d__Bacteria;p__Cyanobacteriota;c__Cyanobacteriia;o__Leptolyngbyales;f__Leptolyngbyaceae;g__JAAFJU01;s__JAAFJU01 sp026389365
all_final_contigs_comebin_165754	85.39	5.27	367	5564	1626135	0.45	Medium	d__Bacteria;p__Pseudomonadota;c__Gammaproteobacteria;o__Burkholderiales;f__Methylophilaceae;g__Methylophilus;s__
all_final_contigs_comebin_91_sub	79.56	3.37	783	4193	2781764	0.45	Medium	d__Bacteria;p__Bdellovibrionota;c__Bdellovibrionia;o__Bdellovibrionales;f__JAGQZY01;g__JACKAL01;s__
all_final_contigs_metabinner_28	87.75	2.22	522	5609	2422155	0.45	Medium	d__Bacteria;p__Pseudomonadota;c__Alphaproteobacteria;o__Rhizobiales;f__Phreatobacteraceae;g__;s__
all_final_contigs_taxvamb_1254	84.93	3.37	749	4701	2974335	0.39	Medium	d__Bacteria;p__Bacteroidota;c__Bacteroidia;o__Cytophagales;f__Cytophagaceae;g__JANYCO01;s__
all_final_contigs_taxvamb_6	95.87	0.48	16	144797	996227	0.43	High	d__Bacteria;p__Patescibacteria;c__JAEDAM01;o__BD1-5;f__UBA2023;g__CAIVSN01;s__
before_final_contigs_comebin_6585	92.84	4.25	160	24414	2492865	0.44	High	d__Bacteria;p__Pseudomonadota;c__Gammaproteobacteria;o__Burkholderiales;f__Methylophilaceae;g__Methylotenera_A;s__

## Sheet: Supplementary_file_2
Supplementary File 2. General features and characteristics of the glacier-fed stream eukaryotic MAGs (BUSCO).
MAGs	Completeness (%)	Completeness with fragmented (%)	Number of contigs	Contigs N50 (bp)	Genome_Size (bp)	Taxonomy
after_final_contigs_metabinner_111	37.6	41.1	1194	170000	11405413	Ochrophyta-Bolidophyceae
after_final_contigs_taxvamb_42_sub	38.4	41.9	1810	90000	2087494	Ochrophyta-Bolidophyceae
all_final_contigs_concoct_204_sub	76.5	79.2	2953	15000	35551991	Ochrophyta-Bolidophyceae
all_final_contigs_concoct_358_sub	53.7	61.9	3963	5000	17846582	Ochrophyta-Bolidophyceae
all_final_contigs_metabat_132	78.4	81.9	3400	14000	35970969	Ochrophyta-Bolidophyceae
before_final_contigs_concoct_119	40	47.5	6314	5000	29385103	Ochrophyta-Bolidophyceae
before_final_contigs_concoct_213	53.3	62.7	1342	5000	6516501	Fungi-Paramicrosporidium
P2_contigs_concoct_104	65.1	74.5	3961	6000	22119383	Ochrophyta-Bolidophyceae

## Sheet: Supplementary_file_3
Supplementary File 3. General features and characteristics of the glacier-fed stream viral MAGs (CheckV).
vMAGs	Origine	Contig lengt (bp)	Completeness (%)	Contamination (%)	Taxonomy	Viral taxonomy method	Differential abundant?	Potential Host (iPHoP)	Potential Host (RNAVirHost)
all_k141_100116	Metagenome	16594	1.33	0	Viruses;Varidnaviria;Bamfordvirae;Nucleocytoviricota;Megaviricetes;Imitervirales;Mimiviridae	geNomad
all_k141_100213	Metagenome	5837	0.92	0	Viruses;Varidnaviria;Bamfordvirae;Nucleocytoviricota;Megaviricetes;Imitervirales;Mimiviridae	geNomad
all_k141_1008464	Metagenome	7671	2.62	0	Viruses;Varidnaviria;Bamfordvirae;Nucleocytoviricota;Megaviricetes;Algavirales;Phycodnaviridae	geNomad
all_k141_1010804	Metagenome	14282	19.1	0	Viruses;Duplodnaviria;Heunggongvirae;Uroviricota;Caudoviricetes;;	geNomad
all_k141_101712	Metagenome	12086	4.52	0	Viruses;Duplodnaviria;Heunggongvirae;Uroviricota;Caudoviricetes;;	geNomad
all_k141_1019264	Metagenome	7270	10.19	0	Viruses;Duplodnaviria;Heunggongvirae;Uroviricota;Caudoviricetes;;Schitoviridae	geNomad
all_k141_1019302	Metagenome	16299	5.1	0	Viruses;Varidnaviria;Bamfordvirae;Nucleocytoviricota;Megaviricetes;Algavirales;Phycodnaviridae	geNomad
all_k141_1039031	Metagenome	5695	0.72	0	Viruses;Varidnaviria;Bamfordvirae;Nucleocytoviricota;Megaviricetes;;	geNomad
all_k141_1045363	Metagenome	11639	9.86	0	Viruses;Duplodnaviria;Heunggongvirae;Uroviricota;Caudoviricetes;;	geNomad	Up-regulated D2
all_k141_1052274	Metagenome	112147	39.56	0	Viruses;Varidnaviria;Bamfordvirae;Nucleocytoviricota;Megaviricetes;;	geNomad
all_k141_1052626	Metagenome	5027	11.62	0	Viruses;Duplodnaviria;Heunggongvirae;Uroviricota;Caudoviricetes;;	geNomad
all_k141_1052733	Metagenome	8599	8.94	0	Viruses;Duplodnaviria;Heunggongvirae;Uroviricota;Caudoviricetes;;	geNomad	Up-regulated D2	d__Bacteria;p__Pseudomonadota;c__Alphaproteobacteria;o__Sphingomonadales;f__Sphingomonadaceae;g__Novosphingobium;s__Novosphingobium sp031846015
all_k141_1053492	Metagenome	8216	17.91	0	Viruses;Duplodnaviria;Heunggongvirae;Uroviricota;Caudoviricetes;;	geNomad
all_k141_1053640	Metagenome	6408	NA	0	Viruses;Duplodnaviria;Heunggongvirae;Uroviricota;Caudoviricetes;;Kyanoviridae	geNomad
all_k141_1063071	Metagenome	31849	100	0	Viruses;Duplodnaviria;Heunggongvirae;Uroviricota;Caudoviricetes;;	geNomad	Up-regulated D1
all_k141_1063381	Metagenome	66630	28.08	0	Viruses;Duplodnaviria;Heunggongvirae;Uroviricota;Caudoviricetes;;	geNomad	Down-regulated D1	d__Bacteria;p__Pseudomonadota;c__Gammaproteobacteria;o__Burkholderiales;f__Burkholderiaceae;g__Rhodoferax;s__Rhodoferax sp903823025
all_k141_1073645	Metagenome	40389	74.79	0	Viruses;Duplodnaviria;Heunggongvirae;Uroviricota;Caudoviricetes;;	geNomad
all_k141_1085340	Metagenome	6527	16.95	0	Viruses;Duplodnaviria;Heunggongvirae;Uroviricota;Caudoviricetes;;	geNomad
all_k141_1098185	Metagenome	5609	NA	0	Viruses;Duplodnaviria;Heunggongvirae;Uroviricota;Caudoviricetes;;	geNomad
all_k141_1103016	Metagenome	23007	4.07	0	Viruses;Duplodnaviria;Heunggongvirae;Uroviricota;Caudoviricetes;;	geNomad
all_k141_1105837	Metagenome	5266	12.33	0	Viruses;Duplodnaviria;Heunggongvirae;Uroviricota;Caudoviricetes;;	geNomad
all_k141_1111673	Metagenome	7134	0.57	0	Viruses;Varidnaviria;Bamfordvirae;Nucleocytoviricota;Megaviricetes;Imitervirales;Mimiviridae	geNomad
all_k141_1115055	Metagenome	8911	14.72	0	Viruses;Duplodnaviria;Heunggongvirae;Uroviricota;Caudoviricetes;;	geNomad
all_k141_1118220	Metagenome	5925	14.44	0	Viruses;Duplodnaviria;Heunggongvirae;Uroviricota;Caudoviricetes;;	geNomad
all_k141_1118839	Metagenome	205138	100	0	Viruses;Duplodnaviria;Heunggongvirae;Uroviricota;Caudoviricetes;;	geNomad
all_k141_1121627	Metagenome	5338	NA	0	Viruses;Varidnaviria;Bamfordvirae;Nucleocytoviricota;Megaviricetes;Algavirales;Phycodnaviridae	geNomad
all_k141_1133658_fragment_1	Metagenome	34283	87.86	0	Viruses;Duplodnaviria;Heunggongvirae;Uroviricota;Caudoviricetes;;	geNomad		d__Bacteria;p__Pseudomonadota;c__Gammaproteobacteria;o__Burkholderiales;f__Burkholderiaceae;g__Acidovorax;s__Acidovorax radicis
all_k141_1144390	Metagenome	5765	7.02	0	Viruses;Duplodnaviria;Heunggongvirae;Uroviricota;Caudoviricetes;;	geNomad
all_k141_1147039	Metagenome	9105	NA	0	Viruses;Duplodnaviria;Heunggongvirae;Uroviricota;Caudoviricetes;;	geNomad
all_k141_1151674	Metagenome	43017	6.58	0	Viruses;Varidnaviria;Bamfordvirae;Nucleocytoviricota;Megaviricetes;Algavirales;Phycodnaviridae	geNomad
all_k141_1152017	Metagenome	9752	2.6	0	Viruses;Duplodnaviria;Heunggongvirae;Uroviricota;Caudoviricetes;;	geNomad		d__Bacteria;p__Bacteroidota;c__Bacteroidia;o__Flavobacteriales;f__Flavobacteriaceae;g__CAXMOQ01;s__CAXMOQ01 sp964195015
all_k141_1156660	Metagenome	5686	5.66	0	Viruses;Duplodnaviria;Heunggongvirae;Uroviricota;Caudoviricetes;Crassvirales;	geNomad
all_k141_1167357	Metagenome	10142	15.37	0	Viruses;Duplodnaviria;Heunggongvirae;Uroviricota;Caudoviricetes;;	geNomad
all_k141_1170703	Metagenome	13628	7.7	0	Viruses;Duplodnaviria;Heunggongvirae;Uroviricota;Caudoviricetes;;	geNomad		d__Bacteria;p__Bacillota;c__Bacilli;o__Lactobacillales;f__Aerococcaceae;g__Granulicatella;s__Granulicatella sp963528195
all_k141_1172495	Metagenome	7971	6.38	0	Viruses;Duplodnaviria;Heunggongvirae;Uroviricota;Caudoviricetes;;	geNomad
all_k141_1181687	Metagenome	6094	3.66	0	Viruses;Duplodnaviria;Heunggongvirae;Uroviricota;Caudoviricetes;;	geNomad
all_k141_1187883	Metagenome	6988	8.8	0	Viruses;Duplodnaviria;Heunggongvirae;Uroviricota;Caudoviricetes;;	geNomad
all_k141_1192158	Metagenome	6239	15.78	0	Viruses;Duplodnaviria;Heunggongvirae;Uroviricota;Caudoviricetes;;	geNomad
all_k141_1200159_fragment_1	Metagenome	16334	34.73	0	Viruses;Duplodnaviria;Heunggongvirae;Uroviricota;Caudoviricetes;;	geNomad
all_k141_1203928	Metagenome	5141	2.53	0	Viruses;Duplodnaviria;Heunggongvirae;Uroviricota;Caudoviricetes;;	geNomad		d__Bacteria;p__Cyanobacteriota;c__Cyanobacteriia;o__Cyanobacteriales;f__Microcoleaceae;g__Microcoleus;s__Microcoleus vaginatus_B
all_k141_1210406	Metagenome	9713	NA	0	Viruses;Duplodnaviria;Heunggongvirae;Uroviricota;Caudoviricetes;;	geNomad
all_k141_1226573	Metagenome	10868	2.9	0	Viruses;Duplodnaviria;Heunggongvirae;Uroviricota;Caudoviricetes;;Ackermannviridae	geNomad
all_k141_1231027	Metagenome	19879	1.69	0	Viruses;Varidnaviria;Bamfordvirae;Nucleocytoviricota;Megaviricetes;Imitervirales;Mimiviridae	geNomad	Up-regulated D1
all_k141_1238247	Metagenome	5306	0.29	0	Viruses;Varidnaviria;Bamfordvirae;Nucleocytoviricota;Megaviricetes;Imitervirales;Mimiviridae	geNomad
all_k141_1238248	Metagenome	5592	9.49	0	Viruses;Duplodnaviria;Heunggongvirae;Uroviricota;Caudoviricetes;;	geNomad
all_k141_1238885	Metagenome	115203	64.69	0	Viruses;Duplodnaviria;Heunggongvirae;Uroviricota;Caudoviricetes;;	geNomad
all_k141_1244513	Metagenome	5221	NA	0	Viruses;Duplodnaviria;Heunggongvirae;Uroviricota;Caudoviricetes;;	geNomad
all_k141_1244833	Metagenome	9386	2.49	0	Viruses;Varidnaviria;Bamfordvirae;Nucleocytoviricota;Megaviricetes;;	geNomad
all_k141_1251449	Metagenome	25475	38.31	0	Viruses;Duplodnaviria;Heunggongvirae;Uroviricota;Caudoviricetes;;	geNomad	Up-regulated D3
all_k141_1251472	Metagenome	9026	18.69	0	Viruses;Duplodnaviria;Heunggongvirae;Uroviricota;Caudoviricetes;;	geNomad
all_k141_1253548	Metagenome	26833	31.87	0	Viruses;Duplodnaviria;Heunggongvirae;Uroviricota;Caudoviricetes;;	geNomad
all_k141_1254947	Metagenome	5542	2.16	0	Viruses;Duplodnaviria;Heunggongvirae;Uroviricota;Caudoviricetes;;	geNomad		d__Bacteria;p__Patescibacteriota;c__Minisyncoccia;o__UBA9973;f__UBA5272;g__UBA11704;s__UBA11704 sp039798825
all_k141_1261294	Metagenome	5137	13.44	0	Viruses;Duplodnaviria;Heunggongvirae;Uroviricota;Caudoviricetes;;	geNomad		d__Bacteria;p__Pseudomonadota;c__Gammaproteobacteria;o__Pseudomonadales;f__Moraxellaceae;g__Acinetobacter;s__Acinetobacter sp002135335
all_k141_1286139	Metagenome	11576	6.52	0	Viruses;Duplodnaviria;Heunggongvirae;Uroviricota;Caudoviricetes;;	geNomad		d__Bacteria;p__Bacteroidota;c__Bacteroidia;o__UBA4408;f__UBA4408;g__;s__
all_k141_1299986	Metagenome	5068	1.49	0	Viruses;Duplodnaviria;Heunggongvirae;Uroviricota;Caudoviricetes;;	geNomad		d__Bacteria;p__Bacteroidota;c__Bacteroidia;o__Flavobacteriales;f__Flavobacteriaceae;g__Flavobacterium;s__Flavobacterium sp040402895
all_k141_1303214	Metagenome	5884	1.9	0	Viruses;Varidnaviria;Bamfordvirae;Nucleocytoviricota;Megaviricetes;Imitervirales;Mimiviridae	geNomad
all_k141_130606	Metagenome	43572	17.99	0	Viruses;Duplodnaviria;Heunggongvirae;Uroviricota;Caudoviricetes;;	geNomad	Up-regulated D1
all_k141_1319462	Metagenome	9543	8.67	0	Viruses;Duplodnaviria;Heunggongvirae;Uroviricota;Caudoviricetes;;	geNomad		d__Bacteria;p__Pseudomonadota;c__Alphaproteobacteria;o__Rhodobacterales;f__Rhodobacteraceae;g__Fuscibacter;s__Fuscibacter sp013328815
all_k141_1332578	Metagenome	6011	7.26	0	Viruses;Duplodnaviria;Heunggongvirae;Uroviricota;Caudoviricetes;;	geNomad
all_k141_1332916	Metagenome	10091	14.36	0	Viruses;Duplodnaviria;Heunggongvirae;Uroviricota;Caudoviricetes;;	geNomad
all_k141_1333347	Metagenome	28142	43.74	0	Viruses;Duplodnaviria;Heunggongvirae;Uroviricota;Caudoviricetes;;	geNomad
all_k141_1335636	Metagenome	5448	3.25	0	Viruses;Duplodnaviria;Heunggongvirae;Uroviricota;Caudoviricetes;;	geNomad
all_k141_1340377	Metagenome	10577	18.36	0	Viruses;Duplodnaviria;Heunggongvirae;Uroviricota;Caudoviricetes;;	geNomad		d__Bacteria;p__Pseudomonadota;c__Alphaproteobacteria;o__Rhodobacterales;f__Rhodobacteraceae;g__JACMNW01;s__JACMNW01 sp031406155
all_k141_1351737	Metagenome	19034	24.92	0	Viruses;Duplodnaviria;Heunggongvirae;Uroviricota;Caudoviricetes;;	geNomad
all_k141_1362333	Metagenome	16035	36.54	0	Viruses;Duplodnaviria;Heunggongvirae;Uroviricota;Caudoviricetes;;Autographiviridae	geNomad
all_k141_1376874	Metagenome	7521	15.18	0	Viruses;Duplodnaviria;Heunggongvirae;Uroviricota;Caudoviricetes;;	geNomad
all_k141_1385150	Metagenome	5261	NA	0	Viruses;Duplodnaviria;Heunggongvirae;Uroviricota;Caudoviricetes;;	geNomad
all_k141_1394590	Metagenome	12178	3.13	0	Viruses;Varidnaviria;Bamfordvirae;Nucleocytoviricota;Megaviricetes;Imitervirales;	geNomad	Up-regulated D1
all_k141_1406029	Metagenome	7318	6.62	0	Viruses;Duplodnaviria;Heunggongvirae;Uroviricota;Caudoviricetes;;	geNomad
all_k141_1423949	Metagenome	20894	32.39	0	Viruses;Duplodnaviria;Heunggongvirae;Uroviricota;Caudoviricetes;;	geNomad		d__Bacteria;p__Actinomycetota;c__Actinomycetes;o__Actinomycetales;f__Micrococcaceae;g__Arthrobacter;s__Arthrobacter sp024168825
all_k141_142404	Metagenome	5681	100	0	Viruses;Monodnaviria;Shotokuvirae;Cressdnaviricota;Arfiviricetes;Cremevirales;Smacoviridae	geNomad
all_k141_143045	Metagenome	6144	2.57	0	Viruses;Duplodnaviria;Heunggongvirae;Uroviricota;Caudoviricetes;;	geNomad
all_k141_1435489	Metagenome	17541	7.14	0	Viruses;Varidnaviria;Bamfordvirae;Nucleocytoviricota;Megaviricetes;Imitervirales;	geNomad
all_k141_1445071	Metagenome	58451	22.21	0	Viruses;Duplodnaviria;Heunggongvirae;Uroviricota;Caudoviricetes;;	geNomad	Down-regulated D1
all_k141_1465133	Metagenome	6049	4.45	0	Viruses;Duplodnaviria;Heunggongvirae;Uroviricota;Caudoviricetes;;	geNomad
all_k141_1489537	Metagenome	42782	11.4	0	Viruses;Duplodnaviria;Heunggongvirae;Uroviricota;Caudoviricetes;;	geNomad
all_k141_1490595	Metagenome	10557	12.61	0	Viruses;Duplodnaviria;Heunggongvirae;Uroviricota;Caudoviricetes;;	geNomad	Down-regulated D2	d__Bacteria;p__Bacillota;c__Clostridia;o__TANB77;f__CAG-465;g__CAG-465;s__CAG-465 sp023460235
all_k141_1497426	Metagenome	17654	29.66	0	Viruses;Duplodnaviria;Heunggongvirae;Uroviricota;Caudoviricetes;;	geNomad
all_k141_1501648	Metagenome	18972	7.5	0	Viruses;Duplodnaviria;Heunggongvirae;Uroviricota;Caudoviricetes;;	geNomad		d__Bacteria;p__Bacillota;c__Negativicutes;o__Veillonellales;f__Veillonellaceae;g__Veillonella;s__Veillonella sp938010505
all_k141_1508888	Metagenome	9908	8.67	0	Viruses;Duplodnaviria;Heunggongvirae;Uroviricota;Caudoviricetes;;	geNomad
all_k141_1514953	Metagenome	8150	21.97	0	Viruses;Duplodnaviria;Heunggongvirae;Uroviricota;Caudoviricetes;;	geNomad		d__Bacteria;p__Pseudomonadota;c__Gammaproteobacteria;o__Burkholderiales;f__Burkholderiaceae;g__Sphaerotilus;s__Sphaerotilus hippei
all_k141_1530939	Metagenome	17292	25.42	0	Viruses;Duplodnaviria;Heunggongvirae;Uroviricota;Caudoviricetes;;	geNomad		d__Bacteria;p__Pseudomonadota;c__Gammaproteobacteria;o__Pseudomonadales;f__Moraxellaceae;g__Acinetobacter;s__Acinetobacter kyonggiensis
all_k141_153270	Metagenome	12541	5.91	0	Viruses;Duplodnaviria;Heunggongvirae;Uroviricota;Caudoviricetes;;	geNomad
all_k141_1538237|provirus_1_10127	Metagenome	10127	17.51	0	Viruses;Duplodnaviria;Heunggongvirae;Uroviricota;Caudoviricetes;;	geNomad		d__Bacteria;p__Pseudomonadota;c__Alphaproteobacteria;o__Rhizobiales;f__Aestuariivirgaceae;g__Aestuariivirga;s__
all_k141_1539045	Metagenome	13905	1.09	0	Viruses;Varidnaviria;Bamfordvirae;Nucleocytoviricota;Megaviricetes;Imitervirales;Mimiviridae	geNomad	Up-regulated D1
all_k141_1547108	Metagenome	22294	26.98	0	Viruses;Duplodnaviria;Heunggongvirae;Uroviricota;Caudoviricetes;;	geNomad		d__Bacteria;p__Cyanobacteriota;c__Cyanobacteriia;o__PCC-6307;f__Cyanobiaceae;g__Prochlorococcus_A;s__Prochlorococcus_A sp003282225
all_k141_1558882	Metagenome	5588	5.67	0	Viruses;Duplodnaviria;Heunggongvirae;Uroviricota;Caudoviricetes;Crassvirales;	geNomad
all_k141_156066	Metagenome	6046	0.49	0	Viruses;Varidnaviria;Bamfordvirae;Nucleocytoviricota;Megaviricetes;Imitervirales;	geNomad		d__Bacteria;p__Bacteroidota;c__Bacteroidia;o__Flavobacteriales;f__Flavobacteriaceae;g__Flavobacterium;s__Flavobacterium sp029959285
all_k141_1579877	Metagenome	7761	16.92	0	Viruses;Duplodnaviria;Heunggongvirae;Uroviricota;Caudoviricetes;;	geNomad
all_k141_1588058	Metagenome	7934	6.87	0	Viruses;Duplodnaviria;Heunggongvirae;Uroviricota;Caudoviricetes;;	geNomad
all_k141_1613111	Metagenome	6602	4.18	0	Viruses;Duplodnaviria;Heunggongvirae;Uroviricota;Caudoviricetes;;	geNomad
all_k141_1624900	Metagenome	6736	13.58	0	Viruses;Duplodnaviria;Heunggongvirae;Uroviricota;Caudoviricetes;;	geNomad		d__Bacteria;p__Pseudomonadota;c__Gammaproteobacteria;o__Burkholderiales;f__Burkholderiaceae;g__Xylophilus;s__Xylophilus sp016428875
all_k141_1632951	Metagenome	12125	0.95	0	Viruses;Varidnaviria;Bamfordvirae;Nucleocytoviricota;Megaviricetes;Imitervirales;Mimiviridae	geNomad	Up-regulated D1
all_k141_1634595	Metagenome	9341	2.49	0	Viruses;Duplodnaviria;Heunggongvirae;Uroviricota;Caudoviricetes;;	geNomad
all_k141_1641053|provirus_2_50751	Metagenome	50750	22.91	0	Viruses;Duplodnaviria;Heunggongvirae;Uroviricota;Caudoviricetes;;	geNomad	Down-regulated D1
all_k141_1650058	Metagenome	14163	3.9	0	Viruses;Varidnaviria;Bamfordvirae;Nucleocytoviricota;Megaviricetes;Pimascovirales;Iridoviridae	geNomad
all_k141_1683310	Metagenome	6360	15.08	0	Viruses;Duplodnaviria;Heunggongvirae;Uroviricota;Caudoviricetes;;Autographiviridae	geNomad
all_k141_1684081	Metagenome	7320	NA	0	Viruses;Duplodnaviria;Heunggongvirae;Uroviricota;Caudoviricetes;;	geNomad		d__Bacteria;p__Bacteroidota;c__Bacteroidia;o__UBA4408;f__UBA4408;g__;s__
all_k141_1693917	Metagenome	41675	93.86	0	Viruses;Duplodnaviria;Heunggongvirae;Uroviricota;Caudoviricetes;;Fredfastierviridae	geNomad
all_k141_1694570	Metagenome	31506	2.65	0	Viruses;Varidnaviria;Bamfordvirae;Nucleocytoviricota;Megaviricetes;;	geNomad	Up-regulated D1
all_k141_1696964	Metagenome	31356	15.2	0	Viruses;Duplodnaviria;Heunggongvirae;Uroviricota;Caudoviricetes;;	geNomad
all_k141_1701409	Metagenome	5906	3.16	0	Viruses;Duplodnaviria;Heunggongvirae;Uroviricota;Caudoviricetes;;	geNomad
all_k141_1707309	Metagenome	6418	5.69	0	Viruses;Duplodnaviria;Heunggongvirae;Uroviricota;Caudoviricetes;;	geNomad	Down-regulated D2
all_k141_1711372	Metagenome	11409	99.03	0	Viruses;Duplodnaviria;Heunggongvirae;Uroviricota;Caudoviricetes;;	geNomad
all_k141_1715846	Metagenome	5881	12.96	0	Viruses;Duplodnaviria;Heunggongvirae;Uroviricota;Caudoviricetes;;	geNomad
all_k141_1717768	Metagenome	38134	100	0	Viruses;Duplodnaviria;Heunggongvirae;Uroviricota;Caudoviricetes;;	geNomad
all_k141_1743468	Metagenome	6269	1.81	0	Viruses;Duplodnaviria;Heunggongvirae;Uroviricota;Caudoviricetes;;	geNomad
all_k141_1747143	Metagenome	12284	11.18	0	Viruses;Duplodnaviria;Heunggongvirae;Uroviricota;Caudoviricetes;;	geNomad
all_k141_1751694	Metagenome	48587	23.46	0	Viruses;Duplodnaviria;Heunggongvirae;Uroviricota;Caudoviricetes;;	geNomad
all_k141_1762893	Metagenome	13979	1.95	0	Viruses;Varidnaviria;Bamfordvirae;Nucleocytoviricota;Megaviricetes;Imitervirales;Mimiviridae	geNomad	Down-regulated D2
all_k141_1766174	Metagenome	36419	8.1	0	Viruses;Varidnaviria;Bamfordvirae;Nucleocytoviricota;Megaviricetes;;	geNomad
all_k141_1772340	Metagenome	5494	NA	0	Viruses;Varidnaviria;Bamfordvirae;Nucleocytoviricota;Megaviricetes;Algavirales;Phycodnaviridae	geNomad		d__Bacteria;p__Bacteroidota;c__Bacteroidia;o__B-17B0;f__B-17BO;g__UBA4416;s__UBA4416 sp014378485
all_k141_1774065	Metagenome	27937	30.17	0	Viruses;Duplodnaviria;Heunggongvirae;Uroviricota;Caudoviricetes;;	geNomad
all_k141_1782453	Metagenome	5090	2.7	0	Viruses;Duplodnaviria;Heunggongvirae;Uroviricota;Caudoviricetes;;	geNomad
all_k141_1785759	Metagenome	6229	14.79	0	Viruses;Duplodnaviria;Heunggongvirae;Uroviricota;Caudoviricetes;;	geNomad		d__Bacteria;p__Pseudomonadota;c__Gammaproteobacteria;o__Burkholderiales;f__Methylophilaceae;g__Methylotenera_A;s__Methylotenera_A sp021732365
all_k141_1790119	Metagenome	5276	NA	0	Viruses;;;;;;Thaspiviridae	geNomad
all_k141_1797811	Metagenome	9736	8.45	0	Viruses;Duplodnaviria;Heunggongvirae;Uroviricota;Caudoviricetes;;	geNomad
all_k141_1797932	Metagenome	5067	10.71	0	Viruses;Duplodnaviria;Heunggongvirae;Uroviricota;Caudoviricetes;;	geNomad
all_k141_1805521	Metagenome	5727	2.89	0	Viruses;Duplodnaviria;Heunggongvirae;Uroviricota;Caudoviricetes;;	geNomad
all_k141_1818365	Metagenome	6964	7.13	0	Viruses;Duplodnaviria;Heunggongvirae;Uroviricota;Caudoviricetes;;	geNomad
all_k141_1821543	Metagenome	5285	8.51	0	Viruses;Varidnaviria;Bamfordvirae;Nucleocytoviricota;Megaviricetes;Algavirales;Phycodnaviridae	geNomad
all_k141_1839594	Metagenome	5928	NA	0	Viruses;Duplodnaviria;Heunggongvirae;Uroviricota;Caudoviricetes;;	geNomad
all_k141_1841258	Metagenome	7394	11.29	0	Viruses;Duplodnaviria;Heunggongvirae;Uroviricota;Caudoviricetes;;	geNomad
all_k141_1844043	Metagenome	6079	NA	0	Viruses;Duplodnaviria;Heunggongvirae;Uroviricota;Caudoviricetes;;	geNomad		d__Bacteria;p__Spirochaetota;c__Leptospiria;o__Leptospirales;f__Leptospiraceae;g__UBA2033;s__
all_k141_184977	Metagenome	10404	6.34	0	Viruses;Duplodnaviria;Heunggongvirae;Uroviricota;Caudoviricetes;;	geNomad
all_k141_185725	Metagenome	19041	39.88	0	Viruses;Duplodnaviria;Heunggongvirae;Uroviricota;Caudoviricetes;;	geNomad
all_k141_1859661	Metagenome	39597	43.61	0	Viruses;Duplodnaviria;Heunggongvirae;Uroviricota;Caudoviricetes;;	geNomad
all_k141_1860641	Metagenome	30706	3.71	0	Viruses;Varidnaviria;Bamfordvirae;Nucleocytoviricota;Megaviricetes;Pimascovirales;Iridoviridae	geNomad	Down-regulated D2
all_k141_1866135	Metagenome	7499	7.26	0	Viruses;Duplodnaviria;Heunggongvirae;Uroviricota;Caudoviricetes;Crassvirales;	geNomad
all_k141_186985	Metagenome	7466	NA	0	Viruses;Duplodnaviria;Heunggongvirae;Uroviricota;Caudoviricetes;;	geNomad		d__Bacteria;p__Bacteroidota;c__Bacteroidia;o__Flavobacteriales;f__Flavobacteriaceae;g__Capnocytophaga;s__Capnocytophaga bilenii
all_k141_1869961	Metagenome	5748	6.6	0	Viruses;Duplodnaviria;Heunggongvirae;Uroviricota;Caudoviricetes;;	geNomad
all_k141_1889596	Metagenome	5605	NA	0	Viruses;Duplodnaviria;Heunggongvirae;Uroviricota;Caudoviricetes;;	geNomad
all_k141_1891239	Metagenome	6421	100	0	LTR_retrotransposon	HMMER			Viridiplantae
all_k141_1900096	Metagenome	8114	NA	0	Viruses;Varidnaviria;Bamfordvirae;Nucleocytoviricota;Megaviricetes;Pimascovirales;Iridoviridae	geNomad
all_k141_1906361	Metagenome	5785	1.54	0	Viruses;Varidnaviria;Bamfordvirae;Nucleocytoviricota;Megaviricetes;Algavirales;Phycodnaviridae	geNomad
all_k141_191083	Metagenome	9181	NA	0	Viruses;Duplodnaviria;Heunggongvirae;Uroviricota;Caudoviricetes;;	geNomad
all_k141_1911723	Metagenome	11074	16.81	0	Viruses;Duplodnaviria;Heunggongvirae;Uroviricota;Caudoviricetes;;	geNomad		d__Bacteria;p__Pseudomonadota;c__Alphaproteobacteria;o__Caulobacterales;f__Caulobacteraceae;g__Caulobacter;s__Caulobacter sp900114015
all_k141_1916034	Metagenome	40921	71.03	0	Viruses;Duplodnaviria;Heunggongvirae;Uroviricota;Caudoviricetes;;	geNomad	Up-regulated D2	d__Bacteria;p__Bacteroidota;c__Bacteroidia;o__Chitinophagales;f__Saprospiraceae;g__Haliscomenobacter;s__Haliscomenobacter sp016718685
all_k141_1917071	Metagenome	5551	9.78	0	Viruses;Duplodnaviria;Heunggongvirae;Uroviricota;Caudoviricetes;;	geNomad
all_k141_1926102	Metagenome	8893	17.93	0	Viruses;Duplodnaviria;Heunggongvirae;Uroviricota;Caudoviricetes;;	geNomad
all_k141_1927125	Metagenome	23449	32.84	0	Viruses;Duplodnaviria;Heunggongvirae;Uroviricota;Caudoviricetes;;	geNomad
all_k141_1931637	Metagenome	6720	NA	0	Viruses;Duplodnaviria;Heunggongvirae;Uroviricota;Caudoviricetes;;	geNomad
all_k141_1931737	Metagenome	5032	0.43	0	Viruses;Duplodnaviria;Heunggongvirae;Uroviricota;Caudoviricetes;;	geNomad
all_k141_19346	Metagenome	33786	10.41	0	Viruses;Duplodnaviria;Heunggongvirae;Uroviricota;Caudoviricetes;;	geNomad
all_k141_1939903	Metagenome	6569	0.54	0	Viruses;Varidnaviria;Bamfordvirae;Nucleocytoviricota;Megaviricetes;Pimascovirales;Iridoviridae	geNomad
all_k141_1942313	Metagenome	8930	2.03	0	Viruses;Varidnaviria;Bamfordvirae;Nucleocytoviricota;Pokkesviricetes;Chitovirales;Poxviridae	geNomad
all_k141_1946632	Metagenome	19524	25.58	0	Viruses;Duplodnaviria;Heunggongvirae;Uroviricota;Caudoviricetes;;	geNomad		d__Bacteria;p__Spirochaetota;c__Leptospiria;o__Leptospirales;f__Leptospiraceae;g__UBA2033;s__
all_k141_1958095	Metagenome	24440	8.7	0	Viruses;Varidnaviria;Bamfordvirae;Nucleocytoviricota;Megaviricetes;;	geNomad	Up-regulated D1
all_k141_196273	Metagenome	31803	NA	0	Viruses;Duplodnaviria;Heunggongvirae;Uroviricota;Caudoviricetes;;	geNomad
all_k141_1966133	Metagenome	6782	5.39	0	Viruses;Duplodnaviria;Heunggongvirae;Uroviricota;Caudoviricetes;;	geNomad		d__Bacteria;p__Bacteroidota;c__Bacteroidia;o__Flavobacteriales;f__Flavobacteriaceae;g__Flavobacterium;s__Flavobacterium glaciei
all_k141_1971728	Metagenome	5883	3.8	0	Viruses;Duplodnaviria;Heunggongvirae;Uroviricota;Caudoviricetes;;	geNomad
all_k141_1972586	Metagenome	31920	3.23	0	Viruses;;;;;;	geNomad	Up-regulated D1
all_k141_1977105	Metagenome	7884	6.82	0	Viruses;Duplodnaviria;Heunggongvirae;Uroviricota;Caudoviricetes;;	geNomad
all_k141_1990045	Metagenome	5546	8.17	0	Viruses;Duplodnaviria;Heunggongvirae;Uroviricota;Caudoviricetes;;	geNomad
all_k141_199255	Metagenome	93398	100	0	Viruses;Duplodnaviria;Heunggongvirae;Uroviricota;Caudoviricetes;;	geNomad
all_k141_1996423	Metagenome	24731	26.83	0	Viruses;Duplodnaviria;Heunggongvirae;Uroviricota;Caudoviricetes;;	geNomad		d__Bacteria;p__Pseudomonadota;c__Gammaproteobacteria;o__Burkholderiales;f__Burkholderiaceae;g__JAAFJR01;s__JAAFJR01 sp031426635
all_k141_2010307	Metagenome	23413	59.23	0	Viruses;Duplodnaviria;Heunggongvirae;Uroviricota;Caudoviricetes;;	geNomad
all_k141_2016542	Metagenome	5914	15.06	0	Viruses;Duplodnaviria;Heunggongvirae;Uroviricota;Caudoviricetes;;	geNomad
all_k141_2024206	Metagenome	7087	0.57	0	Viruses;Varidnaviria;Bamfordvirae;Nucleocytoviricota;Megaviricetes;Imitervirales;Mimiviridae	geNomad
all_k141_2024291	Metagenome	37351	3.18	0	Viruses;Varidnaviria;Bamfordvirae;Nucleocytoviricota;Megaviricetes;Imitervirales;Mimiviridae	geNomad	Up-regulated D1
all_k141_2032287	Metagenome	6814	5.23	0	Viruses;Duplodnaviria;Heunggongvirae;Uroviricota;Caudoviricetes;;	geNomad
all_k141_2037571	Metagenome	37610	34.04	0	Viruses;Duplodnaviria;Heunggongvirae;;;;	geNomad	Up-regulated D1
all_k141_2040033	Metagenome	56982	NA	0	Viruses;Duplodnaviria;Heunggongvirae;Uroviricota;Caudoviricetes;;	geNomad	Up-regulated D1
all_k141_2046945	Metagenome	10559	NA	0	Viruses;Duplodnaviria;Heunggongvirae;Uroviricota;Caudoviricetes;;	geNomad
all_k141_2050323	Metagenome	5952	2.25	0	Viruses;Duplodnaviria;Heunggongvirae;Uroviricota;Caudoviricetes;;	geNomad
all_k141_2058104	Metagenome	6640	15.52	0	Viruses;Duplodnaviria;Heunggongvirae;Uroviricota;Caudoviricetes;;	geNomad
all_k141_2059836	Metagenome	10653	22.36	0	Viruses;Duplodnaviria;Heunggongvirae;Uroviricota;Caudoviricetes;;	geNomad		d__Bacteria;p__Pseudomonadota;c__Gammaproteobacteria;o__Pseudomonadales;f__Moraxellaceae;g__Acinetobacter;s__Acinetobacter sp001612555
all_k141_2070098	Metagenome	6503	16.21	0	Viruses;Duplodnaviria;Heunggongvirae;Uroviricota;Caudoviricetes;;	geNomad	Up-regulated D2	d__Bacteria;p__Actinomycetota;c__Actinomycetes;o__Actinomycetales;f__Microbacteriaceae;g__Rhodoglobus;s__Rhodoglobus vestalii
all_k141_2073027	Metagenome	17937	7.52	0	Viruses;Varidnaviria;Bamfordvirae;Nucleocytoviricota;Megaviricetes;;	geNomad
all_k141_2077372	Metagenome	6470	60.32	0	LTR_retrotransposon	HMMER			Viridiplantae
all_k141_2085862	Metagenome	25947	NA	0	Viruses;Duplodnaviria;Heunggongvirae;Uroviricota;Caudoviricetes;;	geNomad
all_k141_2087131	Metagenome	5267	100	0	LTR_retrotransposon	HMMER			Viridiplantae
all_k141_2107946	Metagenome	9013	12.08	0	Viruses;Duplodnaviria;Heunggongvirae;Uroviricota;Caudoviricetes;;	geNomad
all_k141_2115595	Metagenome	9616	25.02	0	Viruses;Duplodnaviria;Heunggongvirae;Uroviricota;Caudoviricetes;;	geNomad
all_k141_211573	Metagenome	9754	NA	0	Viruses;Duplodnaviria;Heunggongvirae;Uroviricota;Caudoviricetes;;	geNomad
all_k141_2122652	Metagenome	18027	3.04	0	Viruses;Varidnaviria;Bamfordvirae;Nucleocytoviricota;Megaviricetes;;	geNomad
all_k141_212506	Metagenome	43218	22.41	0	Viruses;Duplodnaviria;Heunggongvirae;Uroviricota;Caudoviricetes;;	geNomad	Down-regulated D1
all_k141_2125171	Metagenome	127431	75.39	0	Viruses;Duplodnaviria;Heunggongvirae;Uroviricota;Caudoviricetes;;	geNomad	Down-regulated D1
all_k141_2128596	Metagenome	5900	7.61	0	Viruses;Duplodnaviria;Heunggongvirae;Uroviricota;Caudoviricetes;;	geNomad
all_k141_2130373	Metagenome	47015	12.06	0	Viruses;Varidnaviria;Bamfordvirae;Nucleocytoviricota;Megaviricetes;Imitervirales;	geNomad	Up-regulated D1
all_k141_2131599	Metagenome	5191	5.94	0	Viruses;Duplodnaviria;Heunggongvirae;Uroviricota;Caudoviricetes;;	geNomad	Down-regulated D2	d__Archaea;p__;c__;o__;f__;g__;s__
all_k141_2132524	Metagenome	29437	4.45	0	Viruses;Varidnaviria;Bamfordvirae;Nucleocytoviricota;Megaviricetes;Algavirales;Phycodnaviridae	geNomad	Down-regulated D2
all_k141_213342	Metagenome	5356	1.17	0	Viruses;Varidnaviria;Bamfordvirae;Nucleocytoviricota;Megaviricetes;Imitervirales;	geNomad
all_k141_2137343	Metagenome	5562	8.74	0	Viruses;Duplodnaviria;Heunggongvirae;Uroviricota;Caudoviricetes;;	geNomad		d__Bacteria;p__Cyanobacteriota;c__Cyanobacteriia;o__Pseudanabaenales;f__Pseudanabaenaceae;g__Pseudanabaena;s__Pseudanabaena sp037129985
all_k141_214126	Metagenome	12587	2.68	0	Viruses;Varidnaviria;Bamfordvirae;Nucleocytoviricota;Megaviricetes;Algavirales;Phycodnaviridae	geNomad
all_k141_2142683	Metagenome	45062	12.29	0	Viruses;Duplodnaviria;Heunggongvirae;Uroviricota;Caudoviricetes;;	geNomad	Up-regulated D1
all_k141_2148167	Metagenome	6415	59.81	0	LTR_retrotransposon	HMMER			Viridiplantae
all_k141_2150912	Metagenome	9520	0.95	0	Viruses;Varidnaviria;Bamfordvirae;Nucleocytoviricota;Megaviricetes;;	geNomad
all_k141_2153560	Metagenome	47402	100	0	Viruses;Duplodnaviria;Heunggongvirae;Uroviricota;Caudoviricetes;;	geNomad
all_k141_2154606|provirus_9726_33376	Metagenome	23651	61.6	0	Viruses;Duplodnaviria;Heunggongvirae;Uroviricota;Caudoviricetes;;	geNomad		d__Bacteria;p__Pseudomonadota;c__Gammaproteobacteria;o__Burkholderiales;f__Burkholderiaceae;g__Hydrogenophaga;s__
all_k141_2161540	Metagenome	5508	7.11	0	Viruses;Duplodnaviria;Heunggongvirae;Uroviricota;Caudoviricetes;;	geNomad
all_k141_2162565	Metagenome	6220	1.79	0	Viruses;Duplodnaviria;Heunggongvirae;Uroviricota;Caudoviricetes;;	geNomad
all_k141_2171663	Metagenome	5662	NA	0	Viruses;Duplodnaviria;Heunggongvirae;Uroviricota;Caudoviricetes;;	geNomad		d__Bacteria;p__Pseudomonadota;c__Gammaproteobacteria;o__Burkholderiales;f__Burkholderiaceae;g__Hydrogenophaga;s__Hydrogenophaga flava
all_k141_2188119	Metagenome	21238	6.82	0	Viruses;;;;;;	geNomad
all_k141_2189692	Metagenome	7356	13.06	0	Viruses;Duplodnaviria;Heunggongvirae;Uroviricota;Caudoviricetes;;	geNomad		d__Bacteria;p__Pseudomonadota;c__Alphaproteobacteria;o__Rhodobacterales;f__Rhodobacteraceae;g__Ruegeria;s__Ruegeria sp040705255
all_k141_219430	Metagenome	11917	8.5	0	Viruses;Duplodnaviria;Heunggongvirae;Uroviricota;Caudoviricetes;;	geNomad
all_k141_2196545	Metagenome	7708	0.63	0	Viruses;Duplodnaviria;Heunggongvirae;Uroviricota;Caudoviricetes;;	geNomad
all_k141_220451	Metagenome	9194	6.94	0	Viruses;Duplodnaviria;Heunggongvirae;Uroviricota;Caudoviricetes;;	geNomad		d__Bacteria;p__Pseudomonadota;c__Gammaproteobacteria;o__Pseudomonadales;f__Azotimanducaceae;g__UBA4421;s__UBA4421 sp039028095
all_k141_2207188	Metagenome	5561	86.9	0	LTR_retrotransposon	HMMER			Viridiplantae
all_k141_2209928	Metagenome	5038	0.41	0	Viruses;Varidnaviria;Bamfordvirae;Nucleocytoviricota;Megaviricetes;Algavirales;Phycodnaviridae	geNomad
all_k141_2214904	Metagenome	7887	NA	0	Viruses;Duplodnaviria;Heunggongvirae;Uroviricota;Caudoviricetes;;	geNomad
all_k141_2215190	Metagenome	10397	18.98	0	Viruses;Duplodnaviria;Heunggongvirae;Uroviricota;Caudoviricetes;;	geNomad
all_k141_2230141	Metagenome	10872	3.53	0	Viruses;Varidnaviria;Bamfordvirae;Nucleocytoviricota;Megaviricetes;Algavirales;Phycodnaviridae	geNomad
all_k141_2231454	Metagenome	30565	9.79	0	Viruses;Varidnaviria;Bamfordvirae;Nucleocytoviricota;;;	geNomad	Down-regulated D2
all_k141_2250973	Metagenome	8314	NA	0	Viruses;Duplodnaviria;Heunggongvirae;Uroviricota;Caudoviricetes;;	geNomad	Up-regulated D1
all_k141_2251541	Metagenome	24334	43.31	0	Viruses;Duplodnaviria;Heunggongvirae;Uroviricota;Caudoviricetes;;	geNomad		d__Bacteria;p__Pseudomonadota;c__Gammaproteobacteria;o__Burkholderiales;f__Burkholderiaceae;g__Rhodoferax_C;s__Rhodoferax_C sp041165385
all_k141_2252711	Metagenome	7392	13.23	0	Viruses;Duplodnaviria;Heunggongvirae;Uroviricota;Caudoviricetes;;	geNomad
all_k141_2256579	Metagenome	5382	10.01	0	Viruses;Duplodnaviria;Heunggongvirae;Uroviricota;Caudoviricetes;;	geNomad
all_k141_2270708	Metagenome	45423	52.51	0	Viruses;Duplodnaviria;Heunggongvirae;Uroviricota;Caudoviricetes;;	geNomad
all_k141_2283130	Metagenome	6795	7.99	0	Viruses;Duplodnaviria;Heunggongvirae;Uroviricota;Caudoviricetes;;	geNomad
all_k141_2293588	Metagenome	9547	NA	0	Viruses;Duplodnaviria;Heunggongvirae;Uroviricota;Caudoviricetes;;	geNomad
all_k141_229732	Metagenome	7668	4.61	0	Viruses;Duplodnaviria;Heunggongvirae;Uroviricota;Caudoviricetes;;	geNomad		d__Bacteria;p__Pseudomonadota;c__Gammaproteobacteria;o__Burkholderiales;f__Burkholderiaceae;g__Telluria;s__Telluria sp000745265
all_k141_2299334	Metagenome	6270	5.7	0	Viruses;Duplodnaviria;Heunggongvirae;Uroviricota;Caudoviricetes;;	geNomad		d__Bacteria;p__Pseudomonadota;c__Alphaproteobacteria;o__Sphingomonadales;f__Sphingomonadaceae;g__Novosphingobium;s__Novosphingobium sp002256775
all_k141_230093	Metagenome	14120	6.96	0	Viruses;Duplodnaviria;Heunggongvirae;Uroviricota;Caudoviricetes;;	geNomad
all_k141_2306012	Metagenome	7714	2.52	0	Viruses;Duplodnaviria;Heunggongvirae;Uroviricota;Caudoviricetes;;	geNomad		d__Bacteria;p__Patescibacteriota;c__Minisyncoccia;o__UBA9973;f__UBA9973;g__UBA8515;s__UBA8515 sp000990325
all_k141_2306273	Metagenome	5063	NA	0	Viruses;Duplodnaviria;Heunggongvirae;Uroviricota;Caudoviricetes;;	geNomad
all_k141_230838	Metagenome	10608	5.64	0	Viruses;Duplodnaviria;Heunggongvirae;Uroviricota;Caudoviricetes;;	geNomad
all_k141_2312027	Metagenome	6858	1.67	0	Viruses;Varidnaviria;Bamfordvirae;Nucleocytoviricota;Megaviricetes;Algavirales;Phycodnaviridae	geNomad
all_k141_2316943	Metagenome	6797	6.75	0	Viruses;Duplodnaviria;Heunggongvirae;Uroviricota;Caudoviricetes;Crassvirales;	geNomad
all_k141_2321294	Metagenome	6463	1.8	0	Viruses;Varidnaviria;Bamfordvirae;Nucleocytoviricota;Megaviricetes;;	geNomad		d__Bacteria;p__Bacillota;c__Bacilli;o__ML615J-28;f__CAG-313;g__CAG-313;s__CAG-313 sp900760745
all_k141_2331238	Metagenome	7803	10.35	0	Viruses;Duplodnaviria;Heunggongvirae;Uroviricota;Caudoviricetes;;	geNomad
all_k141_2341732	Metagenome	9362	9.8	0	Viruses;Duplodnaviria;Heunggongvirae;Uroviricota;Caudoviricetes;;	geNomad		d__Bacteria;p__Pseudomonadota;c__Alphaproteobacteria;o__Rhodobacterales;f__Rhodobacteraceae;g__Cypionkella;s__Cypionkella sp031384605
all_k141_2347465	Metagenome	7508	100	0	LTR_retrotransposon	HMMER			Viridiplantae
all_k141_2357313	Metagenome	9953	NA	0	Viruses;Duplodnaviria;Heunggongvirae;Uroviricota;Caudoviricetes;;	geNomad
all_k141_235903	Metagenome	13381	25.08	0	Viruses;Duplodnaviria;Heunggongvirae;Uroviricota;Caudoviricetes;;	geNomad
all_k141_2372661	Metagenome	7725	12.31	0	Viruses;Duplodnaviria;Heunggongvirae;Uroviricota;Caudoviricetes;;	geNomad
all_k141_2377958	Metagenome	5453	NA	0	Viruses;Varidnaviria;Bamfordvirae;Nucleocytoviricota;;;	geNomad
all_k141_2385574	Metagenome	20180	5.67	0	Viruses;Varidnaviria;Bamfordvirae;Nucleocytoviricota;Megaviricetes;;	geNomad		d__Bacteria;p__Patescibacteriota;c__JAEDAM01;o__Absconditabacterales;f__Absconditicoccaceae;g__CAJBLF01;s__CAJBLF01 sp026397395
all_k141_2387494	Metagenome	5639	10.56	0	LTR_retrotransposon	HMMER			Viridiplantae
all_k141_2388128	Metagenome	35063	18.28	0	Viruses;Duplodnaviria;Heunggongvirae;Uroviricota;Caudoviricetes;;	geNomad
all_k141_239688	Metagenome	5285	3.3	0	Viruses;Duplodnaviria;Heunggongvirae;Uroviricota;Caudoviricetes;;	geNomad
all_k141_2399415	Metagenome	15738	3.05	0	Viruses;Duplodnaviria;Heunggongvirae;Uroviricota;Caudoviricetes;;	geNomad
all_k141_2422944	Metagenome	11673	1.06	0	Viruses;Duplodnaviria;Heunggongvirae;Uroviricota;Caudoviricetes;;	geNomad
all_k141_244531	Metagenome	33141	5.16	0	Viruses;Varidnaviria;Bamfordvirae;Nucleocytoviricota;Megaviricetes;;	geNomad
all_k141_2453951	Metagenome	34585	52.92	0	Viruses;Duplodnaviria;Heunggongvirae;Uroviricota;Caudoviricetes;;	geNomad
all_k141_2456219	Metagenome	9897	2.28	0	Viruses;Varidnaviria;Bamfordvirae;Nucleocytoviricota;Megaviricetes;Pimascovirales;	geNomad
all_k141_2457733	Metagenome	10578	8.18	0	Viruses;Duplodnaviria;Heunggongvirae;Uroviricota;Caudoviricetes;;	geNomad
all_k141_2465302	Metagenome	44332	59.81	0	Viruses;Duplodnaviria;Heunggongvirae;Uroviricota;Caudoviricetes;;	geNomad
all_k141_2490140	Metagenome	9648	NA	0	Viruses;Duplodnaviria;Heunggongvirae;Uroviricota;Caudoviricetes;;	geNomad	Up-regulated D1
all_k141_2492756	Metagenome	6698	14.8	0	Viruses;Duplodnaviria;Heunggongvirae;Uroviricota;Caudoviricetes;;	geNomad
all_k141_2496033	Metagenome	7137	0.56	0	Viruses;Varidnaviria;Bamfordvirae;Nucleocytoviricota;Megaviricetes;Imitervirales;Mimiviridae	geNomad	Up-regulated D1
all_k141_250697	Metagenome	8436	21.96	0	Viruses;Duplodnaviria;Heunggongvirae;Uroviricota;Caudoviricetes;;	geNomad		d__Bacteria;p__Pseudomonadota;c__Gammaproteobacteria;o__Pseudomonadales;f__Moraxellaceae;g__Acinetobacter;s__Acinetobacter seifertii
all_k141_2507992	Metagenome	86984	65.9	0	Viruses;Duplodnaviria;Heunggongvirae;Uroviricota;Caudoviricetes;;	geNomad
all_k141_2515374	Metagenome	5733	13.26	0	Viruses;Duplodnaviria;Heunggongvirae;Uroviricota;Caudoviricetes;;Autographiviridae	geNomad
all_k141_2516238	Metagenome	10767	9.91	0	Viruses;Duplodnaviria;Heunggongvirae;Uroviricota;Caudoviricetes;;	geNomad
all_k141_2517832	Metagenome	12913	16.95	0	Viruses;Duplodnaviria;Heunggongvirae;Uroviricota;Caudoviricetes;;	geNomad
all_k141_2519722	Metagenome	34988	3.61	0	Viruses;Varidnaviria;Bamfordvirae;Nucleocytoviricota;Megaviricetes;Algavirales;Phycodnaviridae	geNomad
all_k141_2529915	Metagenome	8064	21.3	0	Viruses;Duplodnaviria;Heunggongvirae;Uroviricota;Caudoviricetes;;	geNomad
all_k141_2538208	Metagenome	8428	NA	0	Viruses;Duplodnaviria;Heunggongvirae;Uroviricota;Caudoviricetes;;	geNomad		d__Bacteria;p__Bacteroidota;c__Bacteroidia;o__Flavobacteriales;f__Flavobacteriaceae;g__Flavobacterium;s__Flavobacterium sp027531905
all_k141_2543605	Metagenome	13221	18.74	0	Viruses;Duplodnaviria;Heunggongvirae;Uroviricota;Caudoviricetes;;	geNomad
all_k141_2546482	Metagenome	17271	5.09	0	Viruses;Varidnaviria;Bamfordvirae;Nucleocytoviricota;Megaviricetes;;	geNomad	Up-regulated D1
all_k141_254787	Metagenome	8412	NA	0	Viruses;Duplodnaviria;Heunggongvirae;Uroviricota;Caudoviricetes;;	geNomad	Up-regulated D2
all_k141_2551830	Metagenome	8887	15.18	0	Viruses;Duplodnaviria;Heunggongvirae;Uroviricota;Caudoviricetes;;	geNomad
all_k141_2571064	Metagenome	11931	NA	0	Viruses;Duplodnaviria;Heunggongvirae;Uroviricota;Caudoviricetes;;	geNomad
all_k141_2581412	Metagenome	8500	NA	0	Viruses;Duplodnaviria;Heunggongvirae;Uroviricota;Caudoviricetes;;	geNomad		d__Bacteria;p__Bacteroidota;c__Bacteroidia;o__NS11-12g;f__UKL13-3;g__B1;s__B1 sp002256395
all_k141_2582152	Metagenome	6711	13.22	0	Viruses;Duplodnaviria;Heunggongvirae;Uroviricota;Caudoviricetes;;	geNomad
all_k141_2582850	Metagenome	51591	14.92	0	Viruses;Duplodnaviria;Heunggongvirae;Uroviricota;Caudoviricetes;;	geNomad	Up-regulated D1
all_k141_2585730	Metagenome	8335	1.64	0	Viruses;Duplodnaviria;Heunggongvirae;Uroviricota;Caudoviricetes;;	geNomad		d__Bacteria;p__Bacillota;c__Bacilli;o__Staphylococcales;f__Staphylococcaceae;g__Staphylococcus;s__Staphylococcus agnetis
all_k141_2589556	Metagenome	5111	11.78	0	Viruses;Duplodnaviria;Heunggongvirae;Uroviricota;Caudoviricetes;;	geNomad
all_k141_2605309	Metagenome	12732	7.38	0	Viruses;Duplodnaviria;Heunggongvirae;Uroviricota;Caudoviricetes;;	geNomad
all_k141_261189	Metagenome	18556	4.32	0	Viruses;Varidnaviria;Bamfordvirae;Nucleocytoviricota;Megaviricetes;;	geNomad
all_k141_2613516	Metagenome	20832	12.08	0	Viruses;Duplodnaviria;Heunggongvirae;Uroviricota;Caudoviricetes;;	geNomad
all_k141_2615951	Metagenome	6059	6.19	0	Viruses;Duplodnaviria;Heunggongvirae;Uroviricota;Caudoviricetes;;	geNomad		d__Bacteria;p__Pseudomonadota;c__Gammaproteobacteria;o__Pseudomonadales;f__Pseudomonadaceae;g__Pseudomonas_E;s__Pseudomonas_E mucoides
all_k141_2621442	Metagenome	73939	100	0	Viruses;Duplodnaviria;Heunggongvirae;Uroviricota;Caudoviricetes;;	geNomad
all_k141_2640405	Metagenome	11790	23.91	0	Viruses;Duplodnaviria;Heunggongvirae;Uroviricota;Caudoviricetes;;	geNomad
all_k141_2640782	Metagenome	5582	13.5	0	Viruses;Duplodnaviria;Heunggongvirae;Uroviricota;Caudoviricetes;;Autographiviridae	geNomad
all_k141_2642168	Metagenome	229433	86.66	0	Viruses;Duplodnaviria;Heunggongvirae;Uroviricota;Caudoviricetes;;	geNomad	Up-regulated D1
all_k141_2646031	Metagenome	11976	20.14	0	Viruses;Duplodnaviria;Heunggongvirae;Uroviricota;Caudoviricetes;;	geNomad
all_k141_2647883	Metagenome	15239	1.21	0	Viruses;Varidnaviria;Bamfordvirae;Nucleocytoviricota;Megaviricetes;Imitervirales;	geNomad	Up-regulated D1	d__Bacteria;p__Bacillota;c__Clostridia;o__Lachnospirales;f__Lachnospiraceae;g__Lacrimispora;s__Lacrimispora boliviensis
all_k141_2650482	Metagenome	28274	42.63	0	Viruses;Duplodnaviria;Heunggongvirae;Uroviricota;Caudoviricetes;;	geNomad		d__Bacteria;p__Pseudomonadota;c__Gammaproteobacteria;o__Burkholderiales;f__Burkholderiaceae;g__Acidovorax;s__Acidovorax sp002176815
all_k141_2663547	Metagenome	5807	NA	0	Viruses;Duplodnaviria;Heunggongvirae;Uroviricota;Caudoviricetes;;	geNomad
all_k141_2676793	Metagenome	7626	0.61	0	Viruses;Varidnaviria;Bamfordvirae;Nucleocytoviricota;Megaviricetes;Algavirales;Phycodnaviridae	geNomad
all_k141_2678011	Metagenome	10888	23.91	0	Viruses;Duplodnaviria;Heunggongvirae;Uroviricota;Caudoviricetes;;	geNomad
all_k141_2687577	Metagenome	7423	9.17	0	Viruses;Duplodnaviria;Heunggongvirae;Uroviricota;Caudoviricetes;;	geNomad
all_k141_2705009	Metagenome	13130	23.93	0	Viruses;Duplodnaviria;Heunggongvirae;Uroviricota;Caudoviricetes;;	geNomad		d__Bacteria;p__Pseudomonadota;c__Alphaproteobacteria;o__Rhodobacterales;f__Rhodobacteraceae;g__CAMBWO01;s__CAMBWO01 sp031384005
all_k141_272005	Metagenome	14912	17.72	0	LTR_retrotransposon	HMMER		d__Bacteria;p__Cyanobacteriota;c__Cyanobacteriia;o__Cyanobacteriales;f__Microcoleaceae;g__Microcoleus;s__Microcoleus sp036705795	Viridiplantae
all_k141_2726138	Metagenome	48532	35.28	0	Viruses;Duplodnaviria;Heunggongvirae;Uroviricota;Caudoviricetes;;	geNomad
all_k141_2731035	Metagenome	5323	11.77	0	Viruses;Duplodnaviria;Heunggongvirae;Uroviricota;Caudoviricetes;;	geNomad
all_k141_2738762	Metagenome	5652	5.13	0	Viruses;Duplodnaviria;Heunggongvirae;Uroviricota;Caudoviricetes;;	geNomad		d__Bacteria;p__Pseudomonadota;c__Gammaproteobacteria;o__Pseudomonadales;f__Moraxellaceae;g__Acinetobacter;s__Acinetobacter bohemicus
all_k141_2738878	Metagenome	13021	22.9	0	Viruses;Duplodnaviria;Heunggongvirae;Uroviricota;Caudoviricetes;;	geNomad
all_k141_2742938	Metagenome	48223	34.09	0	Viruses;Duplodnaviria;Heunggongvirae;Uroviricota;Caudoviricetes;;	geNomad
all_k141_2744989	Metagenome	25880	NA	0	Viruses;Duplodnaviria;Heunggongvirae;Uroviricota;Caudoviricetes;;	geNomad
all_k141_2747802	Metagenome	13883	NA	0	Viruses;Duplodnaviria;Heunggongvirae;Uroviricota;Caudoviricetes;;	geNomad	Down-regulated D1
all_k141_2752964	Metagenome	22742	15.7	0	Viruses;Duplodnaviria;Heunggongvirae;Uroviricota;Caudoviricetes;;	geNomad
all_k141_2757254	Metagenome	7579	2.11	0	Viruses;Duplodnaviria;Heunggongvirae;Uroviricota;Caudoviricetes;;	geNomad	Down-regulated D2
all_k141_2760037	Metagenome	25993	30.66	0	Viruses;Duplodnaviria;Heunggongvirae;Uroviricota;Caudoviricetes;;	geNomad
all_k141_277140	Metagenome	17831	11.77	0	Viruses;Duplodnaviria;Heunggongvirae;Uroviricota;Caudoviricetes;;	geNomad
all_k141_277462	Metagenome	8992	0.84	0	Viruses;Varidnaviria;Bamfordvirae;Nucleocytoviricota;Megaviricetes;;	geNomad		d__Bacteria;p__Patescibacteriota;c__Minisyncoccia;o__UBA9973;f__UBA9973;g__UBA8515;s__UBA8515 sp041664745
all_k141_2779734	Metagenome	10353	11.45	0	Viruses;Duplodnaviria;Heunggongvirae;Uroviricota;Caudoviricetes;;	geNomad
all_k141_2784582	Metagenome	56690	84.21	0	Viruses;Duplodnaviria;Heunggongvirae;Uroviricota;Caudoviricetes;;	geNomad
all_k141_27872_fragment_1	Metagenome	14335	NA	0	Viruses;Duplodnaviria;Heunggongvirae;Uroviricota;Caudoviricetes;;	geNomad	Down-regulated D1
all_k141_2791906	Metagenome	5018	1.22	0	Viruses;Varidnaviria;Bamfordvirae;Nucleocytoviricota;Megaviricetes;Algavirales;Phycodnaviridae	geNomad
all_k141_2793305	Metagenome	38600	6.55	0	Viruses;Varidnaviria;Bamfordvirae;Nucleocytoviricota;Megaviricetes;;	geNomad
all_k141_2795559	Metagenome	34111	5.21	0	Viruses;Varidnaviria;Bamfordvirae;Nucleocytoviricota;Megaviricetes;Imitervirales;Mimiviridae	geNomad	Up-regulated D1
all_k141_2799219	Metagenome	6864	2.81	0	Viruses;Varidnaviria;Bamfordvirae;Nucleocytoviricota;Megaviricetes;Imitervirales;Mimiviridae	geNomad
all_k141_281769	Metagenome	10595	11.87	0	Viruses;Duplodnaviria;Heunggongvirae;Uroviricota;Caudoviricetes;;	geNomad
all_k141_2822117	Metagenome	25105	5.58	0	Viruses;Varidnaviria;Bamfordvirae;Nucleocytoviricota;Megaviricetes;Imitervirales;	geNomad
all_k141_2824859	Metagenome	6858	7.95	0	Viruses;Duplodnaviria;Heunggongvirae;Uroviricota;Caudoviricetes;;	geNomad
all_k141_2824970	Metagenome	5845	4.45	0	Viruses;Duplodnaviria;Heunggongvirae;Uroviricota;Caudoviricetes;;Chimalliviridae	geNomad
all_k141_2825079	Metagenome	107836	100	0	Viruses;Duplodnaviria;Heunggongvirae;Uroviricota;Caudoviricetes;;	geNomad
all_k141_2832969	Metagenome	32442	76.02	0	Viruses;Duplodnaviria;Heunggongvirae;Uroviricota;Caudoviricetes;;	geNomad
all_k141_2834795	Metagenome	5212	2.27	0	Viruses;Duplodnaviria;Heunggongvirae;Uroviricota;Caudoviricetes;;	geNomad
all_k141_283694	Metagenome	60903	46.27	0	Viruses;Duplodnaviria;Heunggongvirae;Uroviricota;Caudoviricetes;;	geNomad
all_k141_283735	Metagenome	14189	7.44	0	Viruses;Duplodnaviria;Heunggongvirae;Uroviricota;Caudoviricetes;;	geNomad
all_k141_2837771	Metagenome	5200	2.72	0	Viruses;Duplodnaviria;Heunggongvirae;Uroviricota;Caudoviricetes;;	geNomad
all_k141_283928	Metagenome	16230	9.95	0	Viruses;Duplodnaviria;Heunggongvirae;Uroviricota;Caudoviricetes;;	geNomad
all_k141_283983	Metagenome	16997	9.68	0	Viruses;Duplodnaviria;Heunggongvirae;Uroviricota;Caudoviricetes;;Zobellviridae	geNomad
all_k141_2840244	Metagenome	5487	5.38	0	Viruses;Duplodnaviria;Heunggongvirae;Uroviricota;Caudoviricetes;;	geNomad
all_k141_2849944	Metagenome	29461	14.8	0	Viruses;Duplodnaviria;Heunggongvirae;Uroviricota;Caudoviricetes;;	geNomad
all_k141_2859479	Metagenome	6822	1	0	Viruses;Varidnaviria;Bamfordvirae;Nucleocytoviricota;Megaviricetes;Algavirales;Phycodnaviridae	geNomad
all_k141_28683	Metagenome	10548	NA	0	LTR_retrotransposon	HMMER		d__Bacteria;p__;c__;o__;f__;g__;s__	Viridiplantae
all_k141_2877071	Metagenome	5298	1.78	0	Viruses;Varidnaviria;Bamfordvirae;Nucleocytoviricota;Pokkesviricetes;Chitovirales;Poxviridae	geNomad
all_k141_2885002	Metagenome	15224	21.19	0	Viruses;Duplodnaviria;Heunggongvirae;Uroviricota;Caudoviricetes;;	geNomad
all_k141_289645	Metagenome	5011	14.91	0	Viruses;Duplodnaviria;Heunggongvirae;Uroviricota;Caudoviricetes;;	geNomad		d__Bacteria;p__Bacteroidota;c__Bacteroidia;o__Flavobacteriales;f__Flavobacteriaceae;g__Flavobacterium;s__Flavobacterium sp009764685
all_k141_2919682	Metagenome	5550	8.27	0	Viruses;Duplodnaviria;Heunggongvirae;Uroviricota;Caudoviricetes;;	geNomad
all_k141_2921075	Metagenome	11756	27.31	0	Viruses;Duplodnaviria;Heunggongvirae;Uroviricota;Caudoviricetes;;	geNomad
all_k141_2927108	Metagenome	18488	7.49	0	Viruses;Duplodnaviria;Heunggongvirae;Uroviricota;Caudoviricetes;;	geNomad
all_k141_2933323	Metagenome	6992	2.39	0	Viruses;Duplodnaviria;Heunggongvirae;Uroviricota;Caudoviricetes;;	geNomad
all_k141_2957821	Metagenome	18275	NA	0	Viruses;Duplodnaviria;Heunggongvirae;Uroviricota;Caudoviricetes;;	geNomad	Up-regulated D1
all_k141_2959432	Metagenome	5901	1.57	0	Viruses;Duplodnaviria;Heunggongvirae;Uroviricota;Caudoviricetes;;	geNomad
all_k141_2969181	Metagenome	5881	8.83	0	Viruses;Duplodnaviria;Heunggongvirae;Uroviricota;Caudoviricetes;;	geNomad
all_k141_2989474	Metagenome	13284	NA	0	Viruses;Duplodnaviria;Heunggongvirae;Uroviricota;Caudoviricetes;;	geNomad
all_k141_299296	Metagenome	34650	84.77	0	Viruses;Duplodnaviria;Heunggongvirae;Uroviricota;Caudoviricetes;;	geNomad
all_k141_2995740	Metagenome	7631	NA	0	Viruses;Duplodnaviria;Heunggongvirae;Uroviricota;Caudoviricetes;;	geNomad		d__Bacteria;p__Pseudomonadota;c__Alphaproteobacteria;o__Rhodobacterales;f__Rhodobacteraceae;g__CAMBWO01;s__CAMBWO01 sp025362795
all_k141_2996249	Metagenome	14070	4.12	0	Viruses;Varidnaviria;Bamfordvirae;Nucleocytoviricota;Megaviricetes;;	geNomad
all_k141_3009063	Metagenome	18215	3.79	0	Viruses;Varidnaviria;Bamfordvirae;Nucleocytoviricota;Megaviricetes;Imitervirales;	geNomad		d__Bacteria;p__Bacillota;c__Clostridia;o__Lachnospirales;f__Lachnospiraceae;g__Mediterraneibacter;s__Mediterraneibacter merdigallinarum
all_k141_3010923	Metagenome	10750	16.63	0	Viruses;Duplodnaviria;Heunggongvirae;Uroviricota;Caudoviricetes;Crassvirales;	geNomad
all_k141_3020956	Metagenome	23834	5	0	Viruses;Duplodnaviria;Heunggongvirae;Uroviricota;Caudoviricetes;;	geNomad
all_k141_3027332	Metagenome	6761	1.8	0	Viruses;Duplodnaviria;Heunggongvirae;Uroviricota;Caudoviricetes;;	geNomad
all_k141_3035146	Metagenome	10996	NA	0	Viruses;Varidnaviria;Bamfordvirae;Nucleocytoviricota;Megaviricetes;Algavirales;Phycodnaviridae	geNomad
all_k141_3038493	Metagenome	21148	5.35	0	Viruses;Varidnaviria;Bamfordvirae;Nucleocytoviricota;Pokkesviricetes;Asfuvirales;Asfarviridae	geNomad	Down-regulated D2
all_k141_3045501	Metagenome	5567	5.13	0	Viruses;Duplodnaviria;Heunggongvirae;Uroviricota;Caudoviricetes;;	geNomad		d__Bacteria;p__Myxococcota;c__Myxococcia;o__Myxococcales;f__Myxococcaceae;g__Archangium_A;s__Archangium_A sp030681645
all_k141_3051050	Metagenome	8730	NA	0	Viruses;Duplodnaviria;Heunggongvirae;Uroviricota;Caudoviricetes;;	geNomad	Down-regulated D2	d__Bacteria;p__;c__;o__;f__;g__;s__
all_k141_3055711	Metagenome	6838	NA	0	Viruses;Duplodnaviria;Heunggongvirae;Uroviricota;Caudoviricetes;;	geNomad
all_k141_3062176	Metagenome	10079	0.81	0	Viruses;Varidnaviria;Bamfordvirae;Nucleocytoviricota;Megaviricetes;Imitervirales;	geNomad
all_k141_3068165	Metagenome	5288	11.97	0	Viruses;Duplodnaviria;Heunggongvirae;Uroviricota;Caudoviricetes;;	geNomad
all_k141_3069293	Metagenome	8845	19.98	0	Viruses;Duplodnaviria;Heunggongvirae;Uroviricota;Caudoviricetes;;Fredfastierviridae	geNomad
all_k141_3069300	Metagenome	72381	100	0	Viruses;Duplodnaviria;Heunggongvirae;Uroviricota;Caudoviricetes;;	geNomad
all_k141_3069466	Metagenome	9443	NA	0	Viruses;Duplodnaviria;Heunggongvirae;Uroviricota;Caudoviricetes;;	geNomad
all_k141_3071062	Metagenome	5146	8.58	0	Viruses;Duplodnaviria;Heunggongvirae;Uroviricota;Caudoviricetes;;	geNomad
all_k141_3072181	Metagenome	6722	7.58	0	Viruses;Duplodnaviria;Heunggongvirae;Uroviricota;Caudoviricetes;;	geNomad
all_k141_3075970	Metagenome	32200	9.02	0	Viruses;Varidnaviria;Bamfordvirae;;;;	geNomad	Up-regulated D1
all_k141_3080110	Metagenome	8915	23.17	0	Viruses;Duplodnaviria;Heunggongvirae;Uroviricota;Caudoviricetes;;	geNomad		d__Bacteria;p__Pseudomonadota;c__Gammaproteobacteria;o__Burkholderiales;f__Methylophilaceae;g__Methylotenera_A;s__Methylotenera_A sp021732405
all_k141_3082897	Metagenome	7539	3.78	0	Viruses;Duplodnaviria;Heunggongvirae;Uroviricota;Caudoviricetes;;	geNomad
all_k141_3088979	Metagenome	6338	2.48	0	Viruses;Duplodnaviria;Heunggongvirae;Uroviricota;Caudoviricetes;;	geNomad
all_k141_3091162	Metagenome	12362	2.22	0	Viruses;Varidnaviria;Bamfordvirae;Nucleocytoviricota;Megaviricetes;Pimascovirales;	geNomad
all_k141_3109607	Metagenome	9503	NA	0	Viruses;Varidnaviria;Bamfordvirae;Nucleocytoviricota;Megaviricetes;;	geNomad
all_k141_3111871	Metagenome	14121	7.64	0	Viruses;Duplodnaviria;Heunggongvirae;Uroviricota;Caudoviricetes;;	geNomad
all_k141_3112109	Metagenome	9060	0.76	0	Viruses;Varidnaviria;Bamfordvirae;Nucleocytoviricota;Megaviricetes;Algavirales;Phycodnaviridae	geNomad
all_k141_3146040	Metagenome	6498	0.82	0	Viruses;Varidnaviria;Bamfordvirae;Nucleocytoviricota;Pokkesviricetes;Asfuvirales;Asfarviridae	geNomad
all_k141_3146581	Metagenome	6304	1.87	0	Viruses;Duplodnaviria;Heunggongvirae;Uroviricota;Caudoviricetes;;	geNomad
all_k141_3150406	Metagenome	18384	53.25	0	Viruses;Duplodnaviria;Heunggongvirae;Uroviricota;Caudoviricetes;;	geNomad		d__Bacteria;p__Bacteroidota;c__Bacteroidia;o__Flavobacteriales;f__Crocinitomicaceae;g__JAQVCM01;s__JAQVCM01 sp041303135
all_k141_3151633	Metagenome	6520	12.61	0	Viruses;Duplodnaviria;Heunggongvirae;Uroviricota;Caudoviricetes;;	geNomad		d__Bacteria;p__Pseudomonadota;c__Gammaproteobacteria;o__Burkholderiales;f__Burkholderiaceae;g__Acidovorax;s__Acidovorax sp034519795
all_k141_3152289	Metagenome	5354	3.46	0	Viruses;Duplodnaviria;Heunggongvirae;Uroviricota;Caudoviricetes;;	geNomad		d__Bacteria;p__Bacteroidota;c__Bacteroidia;o__B-17B0;f__B-17BO;g__Aurantibacillus;s__Aurantibacillus sp032229505
all_k141_3154823	Metagenome	36636	10.79	0	Viruses;Varidnaviria;Bamfordvirae;Nucleocytoviricota;Megaviricetes;;	geNomad	Up-regulated D1
all_k141_3163528	Metagenome	12326	20.46	0	Viruses;Duplodnaviria;Heunggongvirae;Uroviricota;Caudoviricetes;;	geNomad
all_k141_3163679	Metagenome	7468	10.64	0	Viruses;Duplodnaviria;Heunggongvirae;Uroviricota;Caudoviricetes;;	geNomad		d__Bacteria;p__Pseudomonadota;c__Alphaproteobacteria;o__Rhodobacterales;f__Rhodobacteraceae;g__JACMNW01;s__JACMNW01 sp031406155
all_k141_3165749	Metagenome	5944	8.22	0	Viruses;Duplodnaviria;Heunggongvirae;Uroviricota;Caudoviricetes;;	geNomad
all_k141_3166679	Metagenome	8248	NA	0	Viruses;Duplodnaviria;Heunggongvirae;Uroviricota;Caudoviricetes;;	geNomad
all_k141_3169910	Metagenome	5119	5.93	0	Viruses;Duplodnaviria;Heunggongvirae;Uroviricota;Caudoviricetes;;	geNomad		d__Bacteria;p__Pseudomonadota;c__Alphaproteobacteria;o__Sphingomonadales;f__Sphingomonadaceae;g__Sphingorhabdus_B;s__Sphingorhabdus_B sp031370535
all_k141_3178536	Metagenome	66891	100	0	Viruses;Duplodnaviria;Heunggongvirae;Uroviricota;Caudoviricetes;;	geNomad
all_k141_3178762	Metagenome	11411	6.26	0	Viruses;Duplodnaviria;Heunggongvirae;Uroviricota;Caudoviricetes;;	geNomad
all_k141_3180113	Metagenome	15015	8.06	0	Viruses;Duplodnaviria;Heunggongvirae;Uroviricota;Caudoviricetes;;	geNomad
all_k141_3182337	Metagenome	7245	3.14	0	Viruses;Duplodnaviria;Heunggongvirae;Uroviricota;Caudoviricetes;;	geNomad
all_k141_318502	Metagenome	55980	27.18	0	Viruses;Duplodnaviria;Heunggongvirae;Uroviricota;Caudoviricetes;;	geNomad
all_k141_3206523	Metagenome	12494	11.72	0	Viruses;Duplodnaviria;Heunggongvirae;Uroviricota;Caudoviricetes;;	geNomad
all_k141_3207386	Metagenome	6560	3.79	0	Viruses;Duplodnaviria;Heunggongvirae;Uroviricota;Caudoviricetes;;	geNomad
all_k141_3208364	Metagenome	51149	16.57	0	Viruses;Varidnaviria;Bamfordvirae;Nucleocytoviricota;;;	geNomad
all_k141_3210020	Metagenome	7127	NA	0	Viruses;Duplodnaviria;Heunggongvirae;Uroviricota;Caudoviricetes;;	geNomad
all_k141_3213756	Metagenome	5246	1.88	0	Viruses;Varidnaviria;Bamfordvirae;Nucleocytoviricota;Pokkesviricetes;Chitovirales;Poxviridae	geNomad
all_k141_321456	Metagenome	5485	3.91	0	Viruses;Duplodnaviria;Heunggongvirae;Uroviricota;Caudoviricetes;;	geNomad
all_k141_3218255	Metagenome	11818	19.57	0	Viruses;Duplodnaviria;Heunggongvirae;Uroviricota;Caudoviricetes;;	geNomad
all_k141_3219107	Metagenome	5327	10.65	0	Viruses;Duplodnaviria;Heunggongvirae;Uroviricota;Caudoviricetes;;	geNomad
all_k141_3223864	Metagenome	5391	NA	0	Viruses;Duplodnaviria;Heunggongvirae;Uroviricota;Caudoviricetes;;	geNomad
all_k141_3235557	Metagenome	18104	3.27	0	Viruses;Varidnaviria;Bamfordvirae;Nucleocytoviricota;Megaviricetes;Algavirales;Phycodnaviridae	geNomad
all_k141_3239915	Metagenome	7438	16.37	0	Viruses;Duplodnaviria;Heunggongvirae;Uroviricota;Caudoviricetes;;	geNomad		d__Bacteria;p__Pseudomonadota;c__Alphaproteobacteria;o__Rhodobacterales;f__Rhodobacteraceae;g__Gemmobacter_B;s__Gemmobacter_B sp958439195
all_k141_3249204	Metagenome	9627	14.71	0	Viruses;Duplodnaviria;Heunggongvirae;Uroviricota;Caudoviricetes;;	geNomad
all_k141_3252686	Metagenome	9368	13.74	0	Viruses;Duplodnaviria;Heunggongvirae;Uroviricota;Caudoviricetes;;	geNomad
all_k141_3259122	Metagenome	5879	10.29	0	Viruses;Duplodnaviria;Heunggongvirae;Uroviricota;Caudoviricetes;;	geNomad
all_k141_3272003	Metagenome	6513	NA	0	LTR_retrotransposon	HMMER			Viridiplantae
all_k141_3272872	Metagenome	6942	NA	0	Viruses;Duplodnaviria;Heunggongvirae;Uroviricota;Caudoviricetes;;	geNomad		d__Bacteria;p__Spirochaetota;c__Leptospiria;o__Leptospirales;f__Leptospiraceae;g__UBA2033;s__UBA2033 sp016708435
all_k141_3281166	Metagenome	30654	2.64	0	Viruses;Varidnaviria;Bamfordvirae;Nucleocytoviricota;Megaviricetes;Imitervirales;Mimiviridae	geNomad
all_k141_3284730	Metagenome	9061	16.36	0	Viruses;Duplodnaviria;Heunggongvirae;Uroviricota;Caudoviricetes;;	geNomad		d__Bacteria;p__Pseudomonadota;c__Alphaproteobacteria;o__Sphingomonadales;f__Sphingomonadaceae;g__Novosphingobium;s__Novosphingobium hassiacum
all_k141_3285438	Metagenome	5891	NA	0	Viruses;Varidnaviria;Bamfordvirae;Nucleocytoviricota;Megaviricetes;Imitervirales;	geNomad		d__Bacteria;p__Bacteroidota;c__Bacteroidia;o__Flavobacteriales;f__Weeksellaceae;g__Chryseobacterium;s__Chryseobacterium shandongense
all_k141_3285865	Metagenome	16678	NA	0	Viruses;Duplodnaviria;Heunggongvirae;Uroviricota;Caudoviricetes;;	geNomad
all_k141_3294623	Metagenome	41335	100	0	Viruses;Duplodnaviria;Heunggongvirae;Uroviricota;Caudoviricetes;;	geNomad	Up-regulated D3	d__Bacteria;p__Bacteroidota;c__Bacteroidia;o__Flavobacteriales;f__Flavobacteriaceae;g__Flavobacterium;s__Flavobacterium sp009693635
all_k141_3297618	Metagenome	37468	100	0	Viruses;Duplodnaviria;Heunggongvirae;Uroviricota;Caudoviricetes;;	geNomad		d__Bacteria;p__Pseudomonadota;c__Gammaproteobacteria;o__Burkholderiales;f__Burkholderiaceae;g__Rhodoferax_C;s__Rhodoferax_C sp002163715
all_k141_3303983	Metagenome	5824	14.65	0	Viruses;Duplodnaviria;Heunggongvirae;Uroviricota;Caudoviricetes;;	geNomad
all_k141_3307787	Metagenome	6776	15.34	0	Viruses;Duplodnaviria;Heunggongvirae;Uroviricota;Caudoviricetes;;Autographiviridae	geNomad
all_k141_3311194	Metagenome	11124	20.53	0	Viruses;Duplodnaviria;Heunggongvirae;Uroviricota;Caudoviricetes;;	geNomad		d__Bacteria;p__Bdellovibrionota;c__Bacteriovoracia;o__Bacteriovoracales;f__Bacteriovoracaceae;g__Bacteriovorax;s__Bacteriovorax sp947448205
all_k141_3313005	Metagenome	6509	2.44	0	Viruses;Duplodnaviria;Heunggongvirae;Uroviricota;Caudoviricetes;;	geNomad
all_k141_3319381	Metagenome	6454	NA	0	Viruses;Duplodnaviria;Heunggongvirae;Uroviricota;Caudoviricetes;;	geNomad
all_k141_3322457	Metagenome	10594	18.64	0	Viruses;Duplodnaviria;Heunggongvirae;Uroviricota;Caudoviricetes;;	geNomad		d__Bacteria;p__Pseudomonadota;c__Gammaproteobacteria;o__Burkholderiales;f__Methylophilaceae;g__Methylotenera_A;s__Methylotenera_A sp040387535
all_k141_332332	Metagenome	5071	4.75	0	Viruses;Duplodnaviria;Heunggongvirae;Uroviricota;Caudoviricetes;;	geNomad
all_k141_3323591	Metagenome	5106	NA	0	Viruses;Duplodnaviria;Heunggongvirae;Uroviricota;Caudoviricetes;;	geNomad
all_k141_3327020	Metagenome	31441	30.24	0	Viruses;Duplodnaviria;Heunggongvirae;Uroviricota;Caudoviricetes;;	geNomad
all_k141_3338582	Metagenome	21640	5.77	0	Viruses;Duplodnaviria;Heunggongvirae;Uroviricota;Caudoviricetes;;	geNomad
all_k141_3339442	Metagenome	12181	30.4	0	Viruses;Duplodnaviria;Heunggongvirae;Uroviricota;Caudoviricetes;;	geNomad
all_k141_3345329	Metagenome	15993	37.76	0	Viruses;Duplodnaviria;Heunggongvirae;Uroviricota;Caudoviricetes;;	geNomad
all_k141_3352228	Metagenome	37956	7.56	0	Viruses;Varidnaviria;Bamfordvirae;Nucleocytoviricota;Megaviricetes;;	geNomad
all_k141_335497	Metagenome	6871	6.36	0	Viruses;Duplodnaviria;Heunggongvirae;Uroviricota;Caudoviricetes;;	geNomad
all_k141_3364156	Metagenome	9534	20.79	0	Viruses;Duplodnaviria;Heunggongvirae;Uroviricota;Caudoviricetes;;	geNomad		d__Bacteria;p__Pseudomonadota;c__Gammaproteobacteria;o__Burkholderiales;f__Burkholderiaceae;g__CANCDA01;s__CANCDA01 sp025356545
all_k141_3372019	Metagenome	5762	6.65	0	Viruses;Duplodnaviria;Heunggongvirae;Uroviricota;Caudoviricetes;;	geNomad
all_k141_3375415	Metagenome	6582	0.85	0	Viruses;Varidnaviria;Bamfordvirae;Nucleocytoviricota;Megaviricetes;Algavirales;Phycodnaviridae	geNomad
all_k141_3395362	Metagenome	23747	56.35	0	Viruses;Duplodnaviria;Heunggongvirae;Uroviricota;Caudoviricetes;;	geNomad
all_k141_3397123	Metagenome	15777	9.1	0	Viruses;Duplodnaviria;Heunggongvirae;Uroviricota;Caudoviricetes;;	geNomad
all_k141_3398882	Metagenome	15400	NA	0	Viruses;Varidnaviria;Bamfordvirae;Nucleocytoviricota;Megaviricetes;;	geNomad
all_k141_3401426	Metagenome	9152	NA	0	Viruses;Duplodnaviria;Heunggongvirae;Uroviricota;Caudoviricetes;;	geNomad
all_k141_3406651	Metagenome	10863	20.72	0	LTR_retrotransposon	HMMER		d__Bacteria;p__Pseudomonadota;c__Gammaproteobacteria;o__Burkholderiales;f__Burkholderiaceae;g__Rhodoferax;s__Rhodoferax sp016708345	Viridiplantae
all_k141_3408084	Metagenome	27529	4.11	0	Viruses;;;;;;	geNomad	Up-regulated D1
all_k141_3409269	Metagenome	6433	7.81	0	Viruses;Duplodnaviria;Heunggongvirae;Uroviricota;Caudoviricetes;;	geNomad
all_k141_3432069	Metagenome	7924	14.28	0	Viruses;Duplodnaviria;Heunggongvirae;Uroviricota;Caudoviricetes;;	geNomad		d__Bacteria;p__Pseudomonadota;c__Gammaproteobacteria;o__Burkholderiales;f__Burkholderiaceae;g__JAUXWC01;s__JAUXWC01 sp030685025
all_k141_3433542	Metagenome	7397	16.94	0	Viruses;Duplodnaviria;Heunggongvirae;Uroviricota;Caudoviricetes;;	geNomad
all_k141_343381	Metagenome	50695	100	0	Viruses;Duplodnaviria;Heunggongvirae;Uroviricota;Caudoviricetes;;	geNomad
all_k141_3435094	Metagenome	5409	50.43	0	LTR_retrotransposon	HMMER			Viridiplantae
all_k141_3454188	Metagenome	7424	2.21	0	Viruses;Varidnaviria;Bamfordvirae;Nucleocytoviricota;Megaviricetes;Imitervirales;Mimiviridae	geNomad
all_k141_3466237	Metagenome	18577	3.36	0	Viruses;Varidnaviria;Bamfordvirae;Nucleocytoviricota;Megaviricetes;Algavirales;Phycodnaviridae	geNomad
all_k141_3477970	Metagenome	6058	9.2	0	Viruses;Duplodnaviria;Heunggongvirae;Uroviricota;Caudoviricetes;;	geNomad
all_k141_3502273	Metagenome	33993	100	0	Viruses;Duplodnaviria;Heunggongvirae;Uroviricota;Caudoviricetes;;	geNomad		d__Bacteria;p__Bacteroidota;c__Bacteroidia;o__Flavobacteriales;f__Flavobacteriaceae;g__UM-FILTER-40-17;s__UM-FILTER-40-17 sp034367065
all_k141_3502492	Metagenome	19804	4.81	0	Viruses;Varidnaviria;Bamfordvirae;Nucleocytoviricota;Megaviricetes;;	geNomad
all_k141_3521397	Metagenome	7986	4.11	0	Viruses;Duplodnaviria;Heunggongvirae;Uroviricota;Caudoviricetes;;	geNomad
all_k141_3525501	Metagenome	10564	8.78	0	Viruses;Duplodnaviria;Heunggongvirae;Uroviricota;Caudoviricetes;;	geNomad
all_k141_3538385	Metagenome	8578	17.96	0	Viruses;Duplodnaviria;Heunggongvirae;Uroviricota;Caudoviricetes;;	geNomad
all_k141_3544284	Metagenome	70620	37.9	0	Viruses;Duplodnaviria;Heunggongvirae;Uroviricota;Caudoviricetes;;	geNomad
all_k141_3545483	Metagenome	78560	45.39	0	Viruses;Duplodnaviria;Heunggongvirae;Uroviricota;Caudoviricetes;;	geNomad
all_k141_3558528	Metagenome	6149	3.27	0	Viruses;Duplodnaviria;Heunggongvirae;Uroviricota;Caudoviricetes;;	geNomad
all_k141_3559465	Metagenome	6070	8.44	0	Viruses;Duplodnaviria;Heunggongvirae;Uroviricota;Caudoviricetes;;	geNomad		d__Bacteria;p__Actinomycetota;c__Actinomycetes;o__Mycobacteriales;f__Mycobacteriaceae;g__Mycobacterium;s__Mycobacterium aquaticum
all_k141_3580035	Metagenome	21206	43.47	0	Viruses;Duplodnaviria;Heunggongvirae;Uroviricota;Caudoviricetes;;	geNomad
all_k141_3586649	Metagenome	30395	30.29	0	Viruses;Duplodnaviria;Heunggongvirae;Uroviricota;Caudoviricetes;;	geNomad
all_k141_3590289	Metagenome	9408	13.64	0	Viruses;Duplodnaviria;Heunggongvirae;Uroviricota;Caudoviricetes;;	geNomad
all_k141_3590927	Metagenome	8721	8.03	0	Viruses;Duplodnaviria;Heunggongvirae;Uroviricota;Caudoviricetes;;	geNomad
all_k141_3593231	Metagenome	7102	1.69	0	Viruses;Duplodnaviria;Heunggongvirae;Uroviricota;Caudoviricetes;;	geNomad
all_k141_3602326	Metagenome	9152	2.98	0	Viruses;Varidnaviria;Bamfordvirae;Nucleocytoviricota;Megaviricetes;Algavirales;Phycodnaviridae	geNomad
all_k141_3603801	Metagenome	16969	38.25	0	Viruses;Duplodnaviria;Heunggongvirae;Uroviricota;Caudoviricetes;;Autographiviridae	geNomad
all_k141_3610130	Metagenome	10873	NA	0	Viruses;Duplodnaviria;Heunggongvirae;Uroviricota;Caudoviricetes;;	geNomad
all_k141_361257	Metagenome	11317	0.92	0	Viruses;Duplodnaviria;Heunggongvirae;Uroviricota;Caudoviricetes;;	geNomad
all_k141_3622180	Metagenome	6583	81.32	0	Viruses;Monodnaviria;Loebvirae;Hofneiviricota;Faserviricetes;Tubulavirales;Inoviridae	geNomad
all_k141_3629291	Metagenome	35693	3.77	0	Viruses;Varidnaviria;Bamfordvirae;Nucleocytoviricota;Megaviricetes;;	geNomad	Up-regulated D1
all_k141_3640200	Metagenome	12192	12.93	0	Viruses;Duplodnaviria;Heunggongvirae;Uroviricota;Caudoviricetes;;	geNomad
all_k141_3644037	Metagenome	49837	57.2	0	Viruses;Duplodnaviria;Heunggongvirae;Uroviricota;Caudoviricetes;;	geNomad		d__Bacteria;p__Bacteroidota;c__Bacteroidia;o__Chitinophagales;f__BACL12;g__UBA7236;s__UBA7236 sp031372705
all_k141_3645564	Metagenome	7941	18.53	0	Viruses;Duplodnaviria;Heunggongvirae;Uroviricota;Caudoviricetes;;	geNomad
all_k141_3646627	Metagenome	5115	6.41	0	Viruses;Duplodnaviria;Heunggongvirae;Uroviricota;Caudoviricetes;;	geNomad
all_k141_3654876	Metagenome	9698	NA	0	Viruses;Varidnaviria;Bamfordvirae;Nucleocytoviricota;Pokkesviricetes;Chitovirales;Poxviridae	geNomad	Up-regulated D1
all_k141_3659652	Metagenome	6122	2.09	0	Viruses;Duplodnaviria;Heunggongvirae;Uroviricota;Caudoviricetes;;	geNomad		d__Bacteria;p__Spirochaetota;c__Leptospiria;o__Leptospirales;f__Leptospiraceae;g__UBA2033;s__UBA2033 sp031368925
all_k141_3667540	Metagenome	6913	2.02	0	Viruses;Duplodnaviria;Heunggongvirae;Uroviricota;Caudoviricetes;;	geNomad
all_k141_3676370	Metagenome	8421	NA	0	Viruses;Duplodnaviria;Heunggongvirae;Uroviricota;Caudoviricetes;;	geNomad		d__Bacteria;p__;c__;o__;f__;g__;s__
all_k141_36816	Metagenome	9528	100	0	LTR_retrotransposon	HMMER			Viridiplantae
all_k141_3685873	Metagenome	6176	NA	0	Viruses;Duplodnaviria;Heunggongvirae;Uroviricota;Caudoviricetes;;	geNomad
all_k141_3698719	Metagenome	7209	15.75	0	Viruses;Duplodnaviria;Heunggongvirae;Uroviricota;Caudoviricetes;;	geNomad		d__Bacteria;p__Pseudomonadota;c__Gammaproteobacteria;o__Pseudomonadales;f__Moraxellaceae;g__Acinetobacter;s__Acinetobacter sp001696615
all_k141_3700782	Metagenome	7969	5.11	0	Viruses;Duplodnaviria;Heunggongvirae;Uroviricota;Caudoviricetes;;	geNomad
all_k141_3701160	Metagenome	7730	3.99	0	Viruses;Duplodnaviria;Heunggongvirae;Uroviricota;Caudoviricetes;;	geNomad
all_k141_3702828	Metagenome	9629	21.88	0	Viruses;Duplodnaviria;Heunggongvirae;Uroviricota;Caudoviricetes;;	geNomad		d__Bacteria;p__Pseudomonadota;c__Alphaproteobacteria;o__Sphingomonadales;f__Sphingomonadaceae;g__Novosphingobium;s__Novosphingobium sp030696665
all_k141_3709370	Metagenome	7799	18.09	0	Viruses;Duplodnaviria;Heunggongvirae;Uroviricota;Caudoviricetes;;	geNomad		d__Bacteria;p__Pseudomonadota;c__Alphaproteobacteria;o__Sphingomonadales;f__Sphingomonadaceae;g__Sphingobium;s__Sphingobium sp900013425
all_k141_3709410	Metagenome	5322	6.47	0	Viruses;Duplodnaviria;Heunggongvirae;Uroviricota;Caudoviricetes;;	geNomad
all_k141_371389	Metagenome	29950	66.47	0	Viruses;Duplodnaviria;Heunggongvirae;Uroviricota;Caudoviricetes;;	geNomad
all_k141_3719713	Metagenome	14011	10.31	0	Viruses;Duplodnaviria;Heunggongvirae;Uroviricota;Caudoviricetes;;	geNomad		d__Bacteria;p__Chloroflexota;c__Anaerolineae;o__Anaerolineales;f__Anaerolineaceae;g__UBA6170;s__UBA6170 sp034429975
all_k141_3722665	Metagenome	19034	21.58	0	Viruses;Duplodnaviria;Heunggongvirae;Uroviricota;Caudoviricetes;;	geNomad
all_k141_3731675	Metagenome	5308	10.02	0	Viruses;Duplodnaviria;Heunggongvirae;Uroviricota;Caudoviricetes;;	geNomad
all_k141_3744147	Metagenome	5087	7.06	0	Viruses;Duplodnaviria;Heunggongvirae;Uroviricota;Caudoviricetes;;	geNomad
all_k141_3746940	Metagenome	44521	100	0	Viruses;Duplodnaviria;Heunggongvirae;Uroviricota;Caudoviricetes;;Autographiviridae	geNomad	Up-regulated D1
all_k141_3748224	Metagenome	17003	43.61	0	Viruses;Duplodnaviria;Heunggongvirae;Uroviricota;Caudoviricetes;;	geNomad		d__Bacteria;p__Pseudomonadota;c__Gammaproteobacteria;o__Burkholderiales;f__Methylophilaceae;g__Methylotenera_A;s__Methylotenera_A sp040387535
all_k141_3753262	Metagenome	80123	100	0	Viruses;Duplodnaviria;Heunggongvirae;Uroviricota;Caudoviricetes;;	geNomad
all_k141_3758104	Metagenome	18558	6.89	0	Viruses;Duplodnaviria;Heunggongvirae;Uroviricota;Caudoviricetes;;	geNomad
all_k141_3762158	Metagenome	6705	8.17	0	Viruses;Duplodnaviria;Heunggongvirae;Uroviricota;Caudoviricetes;;	geNomad
all_k141_3766005	Metagenome	29342	14.76	0	Viruses;Duplodnaviria;Heunggongvirae;Uroviricota;Caudoviricetes;;	geNomad
all_k141_376730	Metagenome	8326	12.13	0	Viruses;Duplodnaviria;Heunggongvirae;Uroviricota;Caudoviricetes;;	geNomad
all_k141_3775348	Metagenome	7334	14.56	0	Viruses;Duplodnaviria;Heunggongvirae;Uroviricota;Caudoviricetes;;	geNomad
all_k141_377618	Metagenome	51186	100	0	Viruses;Duplodnaviria;Heunggongvirae;Uroviricota;Caudoviricetes;;	geNomad
all_k141_3783714	Metagenome	5632	10.07	0	Viruses;Duplodnaviria;Heunggongvirae;Uroviricota;Caudoviricetes;;	geNomad
all_k141_3794241	Metagenome	5806	13.05	0	Viruses;Duplodnaviria;Heunggongvirae;Uroviricota;Caudoviricetes;;	geNomad		d__Bacteria;p__Pseudomonadota;c__Alphaproteobacteria;o__Caulobacterales;f__Caulobacteraceae;g__Caulobacter;s__Caulobacter sp016125585
all_k141_3797086	Metagenome	9643	14.15	0	Viruses;Duplodnaviria;Heunggongvirae;Uroviricota;Caudoviricetes;;	geNomad		d__Bacteria;p__Cyanobacteriota;c__Cyanobacteriia;o__Cyanobacteriales;f__Microcoleaceae;g__Microcoleus;s__Microcoleus sp030248405
all_k141_3797507	Metagenome	7558	17.95	0	Viruses;Duplodnaviria;Heunggongvirae;Uroviricota;Caudoviricetes;;	geNomad
all_k141_379779	Metagenome	7369	4.13	0	Viruses;Duplodnaviria;Heunggongvirae;Uroviricota;Caudoviricetes;;Autographiviridae	geNomad
all_k141_3798532	Metagenome	8688	1.31	0	Viruses;Varidnaviria;Bamfordvirae;Nucleocytoviricota;Megaviricetes;Algavirales;Phycodnaviridae	geNomad
all_k141_3800653	Metagenome	6881	15.06	0	Viruses;Duplodnaviria;Heunggongvirae;Uroviricota;Caudoviricetes;;	geNomad		d__Bacteria;p__Pseudomonadota;c__Gammaproteobacteria;o__Pseudomonadales;f__Moraxellaceae;g__Acinetobacter;s__Acinetobacter sp001696615
all_k141_3802511	Metagenome	5578	8.05	0	Viruses;Duplodnaviria;Heunggongvirae;Uroviricota;Caudoviricetes;;	geNomad
all_k141_3813515	Metagenome	20942	18.11	0	Viruses;Duplodnaviria;Heunggongvirae;Uroviricota;Caudoviricetes;;	geNomad
all_k141_3817245	Metagenome	5893	NA	0	Viruses;Duplodnaviria;Heunggongvirae;Uroviricota;Caudoviricetes;;	geNomad
all_k141_3823762	Metagenome	30567	74.45	0	Viruses;Duplodnaviria;Heunggongvirae;Uroviricota;Caudoviricetes;;	geNomad		d__Bacteria;p__Pseudomonadota;c__Gammaproteobacteria;o__Burkholderiales;f__Burkholderiaceae;g__Acidovorax;s__Acidovorax delafieldii
all_k141_3828637	Metagenome	21897	34.56	0	Viruses;Duplodnaviria;Heunggongvirae;Uroviricota;Caudoviricetes;;	geNomad		d__Bacteria;p__Pseudomonadota;c__Gammaproteobacteria;o__Xanthomonadales;f__Xanthomonadaceae;g__Lysobacter_I;s__Lysobacter_I sp019510125
all_k141_3831736	Metagenome	6551	NA	0	Viruses;Duplodnaviria;Heunggongvirae;Uroviricota;Caudoviricetes;;	geNomad
all_k141_3846566	Metagenome	13133	NA	0	Viruses;Duplodnaviria;Heunggongvirae;Uroviricota;Caudoviricetes;;	geNomad		d__Bacteria;p__Bacteroidota;c__Bacteroidia;o__B-17B0;f__B-17BO;g__UBA4416;s__UBA4416 sp005800865
all_k141_3853876	Metagenome	9017	NA	0	Viruses;Duplodnaviria;Heunggongvirae;Uroviricota;Caudoviricetes;;	geNomad
all_k141_3859139	Metagenome	9193	3.86	0	Viruses;Duplodnaviria;Heunggongvirae;Uroviricota;Caudoviricetes;;	geNomad		d__Bacteria;p__Pseudomonadota;c__Alphaproteobacteria;o__Rhodobacterales;f__Rhodobacteraceae;g__CAMBWO01;s__CAMBWO01 sp031384005
all_k141_3863268	Metagenome	11209	5.35	0	Viruses;Duplodnaviria;Heunggongvirae;Uroviricota;Caudoviricetes;;	geNomad
all_k141_386784	Metagenome	23100	4.53	0	Viruses;Varidnaviria;Bamfordvirae;Nucleocytoviricota;Megaviricetes;;	geNomad
all_k141_3869990	Metagenome	5197	3.01	0	Viruses;Duplodnaviria;Heunggongvirae;Uroviricota;Caudoviricetes;;	geNomad
all_k141_3876130	Metagenome	18662	11.19	0	Viruses;Duplodnaviria;Heunggongvirae;Uroviricota;Caudoviricetes;;	geNomad
all_k141_3879427	Metagenome	9267	15.01	0	Viruses;Duplodnaviria;Heunggongvirae;Uroviricota;Caudoviricetes;;	geNomad
all_k141_3895491|provirus_39633_58575	Metagenome	18943	30.55	0	Viruses;Duplodnaviria;Heunggongvirae;Uroviricota;Caudoviricetes;;	geNomad		d__Bacteria;p__Patescibacteriota;c__JAEDAM01;o__BD1-5;f__UBA2023;g__;s__
all_k141_3899766	Metagenome	9507	100	0	Viruses;Monodnaviria;Loebvirae;Hofneiviricota;Faserviricetes;Tubulavirales;Inoviridae	geNomad		d__Bacteria;p__Pseudomonadota;c__Gammaproteobacteria;o__Burkholderiales;f__Burkholderiaceae;g__UBA2334;s__
all_k141_3901312	Metagenome	7608	NA	0	Viruses;Duplodnaviria;Heunggongvirae;Uroviricota;Caudoviricetes;;	geNomad
all_k141_3911942	Metagenome	7119	3.79	0	Viruses;Duplodnaviria;Heunggongvirae;Uroviricota;Caudoviricetes;Crassvirales;	geNomad
all_k141_3923095	Metagenome	5363	12.05	0	Viruses;Duplodnaviria;Heunggongvirae;Uroviricota;Caudoviricetes;;	geNomad
all_k141_3927422	Metagenome	5413	6.58	0	Viruses;Duplodnaviria;Heunggongvirae;Uroviricota;Caudoviricetes;;	geNomad
all_k141_3938622	Metagenome	11076	1.42	0	Viruses;Varidnaviria;Bamfordvirae;Nucleocytoviricota;Megaviricetes;Algavirales;Phycodnaviridae	geNomad
all_k141_3940503	Metagenome	24877	6.33	0	Viruses;Varidnaviria;Bamfordvirae;Nucleocytoviricota;Megaviricetes;;	geNomad
all_k141_394276	Metagenome	35877	52.77	0	Viruses;Duplodnaviria;Heunggongvirae;Uroviricota;Caudoviricetes;;	geNomad
all_k141_394353	Metagenome	10599	28.13	0	Viruses;Duplodnaviria;Heunggongvirae;Uroviricota;Caudoviricetes;;	geNomad	Up-regulated D1
all_k141_3947706	Metagenome	6087	8.37	0	Viruses;Duplodnaviria;Heunggongvirae;Uroviricota;Caudoviricetes;;Schitoviridae	geNomad
all_k141_3949329	Metagenome	23260	51.64	0	Viruses;Duplodnaviria;Heunggongvirae;Uroviricota;Caudoviricetes;;	geNomad
all_k141_3950687	Metagenome	9882	NA	0	Viruses;Duplodnaviria;Heunggongvirae;Uroviricota;Caudoviricetes;;	geNomad	Up-regulated D1
all_k141_3958875	Metagenome	7665	4.88	0	Viruses;Duplodnaviria;Heunggongvirae;Uroviricota;Caudoviricetes;;	geNomad		d__Bacteria;p__Pseudomonadota;c__Alphaproteobacteria;o__Sphingomonadales;f__Sphingomonadaceae;g__Sphingorhabdus_B;s__Sphingorhabdus_B contaminans
all_k141_3965862	Metagenome	7630	12.6	0	Viruses;Duplodnaviria;Heunggongvirae;Uroviricota;Caudoviricetes;;	geNomad		d__Bacteria;p__Cyanobacteriota;c__Cyanobacteriia;o__Cyanobacteriales;f__Microcoleaceae;g__Microcoleus;s__Microcoleus sp031427135
all_k141_3969549	Metagenome	5209	0.44	0	Viruses;Varidnaviria;Bamfordvirae;Nucleocytoviricota;Megaviricetes;Imitervirales;Mimiviridae	geNomad
all_k141_3976910	Metagenome	5367	5.72	0	Viruses;Duplodnaviria;Heunggongvirae;Uroviricota;Caudoviricetes;;	geNomad
all_k141_3980161	Metagenome	5285	7.91	0	Viruses;Duplodnaviria;Heunggongvirae;Uroviricota;Caudoviricetes;;	geNomad
all_k141_3981067	Metagenome	34385	25.74	0	Viruses;Duplodnaviria;Heunggongvirae;Uroviricota;Caudoviricetes;;	geNomad
all_k141_400324	Metagenome	12234	7.44	0	Viruses;Duplodnaviria;Heunggongvirae;Uroviricota;Caudoviricetes;;	geNomad
all_k141_4006724	Metagenome	5198	10.94	0	Viruses;Duplodnaviria;Heunggongvirae;Uroviricota;Caudoviricetes;;	geNomad
all_k141_4015358	Metagenome	8086	5.14	0	Viruses;Duplodnaviria;Heunggongvirae;Uroviricota;Caudoviricetes;;	geNomad	Down-regulated D2
all_k141_4015992	Metagenome	29317	16.57	0	Viruses;Duplodnaviria;Heunggongvirae;Uroviricota;Caudoviricetes;;	geNomad		d__Bacteria;p__Bacteroidota;c__Bacteroidia;o__UBA4408;f__UBA4408;g__;s__
all_k141_4029619	Metagenome	20306	1.72	0	Viruses;Varidnaviria;Bamfordvirae;Nucleocytoviricota;Megaviricetes;Imitervirales;Mimiviridae	geNomad	Up-regulated D1
all_k141_4047344	Metagenome	5431	6.01	0	Viruses;Duplodnaviria;Heunggongvirae;Uroviricota;Caudoviricetes;;	geNomad
all_k141_405507	Metagenome	12006	NA	0	Viruses;Duplodnaviria;Heunggongvirae;Uroviricota;Caudoviricetes;;	geNomad
all_k141_4055554	Metagenome	11012	2.27	0	Viruses;Varidnaviria;Bamfordvirae;Nucleocytoviricota;Megaviricetes;Algavirales;Phycodnaviridae	geNomad
all_k141_4069260	Metagenome	5690	NA	0	Viruses;Varidnaviria;Bamfordvirae;Nucleocytoviricota;Megaviricetes;Algavirales;Phycodnaviridae	geNomad
all_k141_4071302	Metagenome	5610	3.06	0	Viruses;Duplodnaviria;Heunggongvirae;Uroviricota;Caudoviricetes;;Herelleviridae	geNomad
all_k141_4072978	Metagenome	7765	NA	0	Viruses;Riboviria;Orthornavirae;Pisuviricota;Pisoniviricetes;Picornavirales;	geNomad
all_k141_4079677	Metagenome	5906	1.34	0	Viruses;Duplodnaviria;Heunggongvirae;Uroviricota;Caudoviricetes;;	geNomad
all_k141_408266	Metagenome	6934	4.59	0	Viruses;Duplodnaviria;Heunggongvirae;Uroviricota;Caudoviricetes;;	geNomad		d__Bacteria;p__Bacillota;c__Bacilli;o__Staphylococcales;f__Staphylococcaceae;g__Staphylococcus;s__Staphylococcus hyicus
all_k141_4090197	Metagenome	9064	0.72	0	Viruses;Varidnaviria;Bamfordvirae;Nucleocytoviricota;Megaviricetes;Algavirales;Phycodnaviridae	geNomad
all_k141_4092477	Metagenome	5517	NA	0	Viruses;Duplodnaviria;Heunggongvirae;Uroviricota;Caudoviricetes;;	geNomad		d__Bacteria;p__Pseudomonadota;c__Alphaproteobacteria;o__Sphingomonadales;f__Sphingomonadaceae;g__Novosphingobium;s__Novosphingobium sp031415355
all_k141_4103057	Metagenome	6084	6.17	0	Viruses;Duplodnaviria;Heunggongvirae;Uroviricota;Caudoviricetes;;	geNomad
all_k141_410442	Metagenome	7243	17.49	0	Viruses;Duplodnaviria;Heunggongvirae;Uroviricota;Caudoviricetes;;	geNomad
all_k141_4123408	Metagenome	10251	NA	0	Viruses;Duplodnaviria;Heunggongvirae;Uroviricota;Caudoviricetes;;	geNomad		d__Bacteria;p__Pseudomonadota;c__Alphaproteobacteria;o__Sphingomonadales;f__Sphingomonadaceae;g__Sphingorhabdus_B;s__Sphingorhabdus_B sp031374785
all_k141_4125512	Metagenome	8007	8.51	0	Viruses;Duplodnaviria;Heunggongvirae;Uroviricota;Caudoviricetes;;	geNomad
all_k141_4128146	Metagenome	5732	11.09	0	Viruses;Duplodnaviria;Heunggongvirae;Uroviricota;Caudoviricetes;;	geNomad		d__Bacteria;p__Pseudomonadota;c__Gammaproteobacteria;o__Burkholderiales;f__Burkholderiaceae;g__Acidovorax;s__Acidovorax sp001428665
all_k141_4133295	Metagenome	7269	5.11	0	Viruses;Duplodnaviria;Heunggongvirae;Uroviricota;Caudoviricetes;;Autographiviridae	geNomad
all_k141_4152377	Metagenome	7104	NA	0	Viruses;Duplodnaviria;Heunggongvirae;Uroviricota;Caudoviricetes;;	geNomad		d__Bacteria;p__Cyanobacteriota;c__Cyanobacteriia;o__Cyanobacteriales;f__Microcoleaceae;g__Microcoleus;s__Microcoleus sp003003725
all_k141_415259_fragment_1	Metagenome	10874	100	0	Viruses;Monodnaviria;Loebvirae;Hofneiviricota;Faserviricetes;Tubulavirales;Inoviridae	geNomad		d__Bacteria;p__Pseudomonadota;c__Gammaproteobacteria;o__Burkholderiales;f__Methylophilaceae;g__Methylotenera;s__
all_k141_4159365	Metagenome	259142	82.73	0	Viruses;Duplodnaviria;Heunggongvirae;Uroviricota;Caudoviricetes;;	geNomad	Down-regulated D1
all_k141_4161273	Metagenome	36924	62.6	0	Viruses;Duplodnaviria;Heunggongvirae;Uroviricota;Caudoviricetes;;	geNomad
all_k141_4173187	Metagenome	12033	9.39	0	Viruses;Duplodnaviria;Heunggongvirae;Uroviricota;Caudoviricetes;;	geNomad
all_k141_4182841	Metagenome	13442	26.61	0	Viruses;Duplodnaviria;Heunggongvirae;Uroviricota;Caudoviricetes;;	geNomad		d__Bacteria;p__Bacteroidota;c__Bacteroidia;o__Flavobacteriales;f__Flavobacteriaceae;g__Flavobacterium;s__Flavobacterium sp017997335
all_k141_4183999	Metagenome	80090	100	0	Viruses;Duplodnaviria;Heunggongvirae;Uroviricota;Caudoviricetes;;	geNomad
all_k141_4193399	Metagenome	14032	1.13	0	Viruses;Varidnaviria;Bamfordvirae;Nucleocytoviricota;Megaviricetes;Imitervirales;Mimiviridae	geNomad	Up-regulated D1
all_k141_4195955	Metagenome	5243	0.45	0	Viruses;Varidnaviria;Bamfordvirae;Nucleocytoviricota;Megaviricetes;Imitervirales;Mimiviridae	geNomad
all_k141_4207564	Metagenome	40665	54.11	0	Viruses;Duplodnaviria;Heunggongvirae;Uroviricota;Caudoviricetes;;	geNomad
all_k141_4210462	Metagenome	5525	11.06	0	Viruses;Duplodnaviria;Heunggongvirae;Uroviricota;Caudoviricetes;;	geNomad		d__Bacteria;p__Bacteroidota;c__Bacteroidia;o__Flavobacteriales;f__Flavobacteriaceae;g__Flavobacterium;s__Flavobacterium glaciei
all_k141_421129	Metagenome	10874	14.89	0	Viruses;Duplodnaviria;Heunggongvirae;Uroviricota;Caudoviricetes;;	geNomad		d__Bacteria;p__Pseudomonadota;c__Gammaproteobacteria;o__Burkholderiales;f__Burkholderiaceae;g__Hydrogenophaga;s__Hydrogenophaga sp001770905
all_k141_4225096	Metagenome	6346	4.18	0	Viruses;Duplodnaviria;Heunggongvirae;Uroviricota;Caudoviricetes;;	geNomad
all_k141_4231886	Metagenome	31137	3.33	0	Viruses;Duplodnaviria;Heunggongvirae;Uroviricota;Caudoviricetes;;	geNomad	Up-regulated D1
all_k141_4233317	Metagenome	16701	1.82	0	Viruses;Varidnaviria;Bamfordvirae;Nucleocytoviricota;Megaviricetes;Algavirales;Phycodnaviridae	geNomad
all_k141_4240257	Metagenome	32903	15.96	0	Viruses;Duplodnaviria;Heunggongvirae;Uroviricota;Caudoviricetes;;	geNomad
all_k141_4240684	Metagenome	5544	NA	0	Viruses;Monodnaviria;Loebvirae;Hofneiviricota;Faserviricetes;Tubulavirales;Inoviridae	geNomad
all_k141_42459	Metagenome	12058	26.32	0	Viruses;Duplodnaviria;Heunggongvirae;Uroviricota;Caudoviricetes;;	geNomad
all_k141_4246220	Metagenome	14997	4.55	0	Viruses;Duplodnaviria;Heunggongvirae;Uroviricota;Caudoviricetes;;	geNomad
all_k141_4247202	Metagenome	19234	50.14	0	Viruses;Duplodnaviria;Heunggongvirae;Uroviricota;Caudoviricetes;;	geNomad
all_k141_4250398	Metagenome	7591	13.47	0	Viruses;Duplodnaviria;Heunggongvirae;Uroviricota;Caudoviricetes;;	geNomad
all_k141_4254602	Metagenome	5722	11.69	0	Viruses;Duplodnaviria;Heunggongvirae;Uroviricota;Caudoviricetes;;	geNomad
all_k141_426364	Metagenome	7563	2.65	0	Viruses;Varidnaviria;Bamfordvirae;Nucleocytoviricota;Megaviricetes;Pimascovirales;Iridoviridae	geNomad
all_k141_4288686	Metagenome	8800	0.82	0	Viruses;Varidnaviria;Bamfordvirae;Nucleocytoviricota;Pokkesviricetes;Chitovirales;Poxviridae	geNomad		d__Bacteria;p__Bacillota;c__Bacilli;o__RF39;f__UBA660;g__UMGS2016;s__UMGS2016 sp018381595
all_k141_429931	Metagenome	12005	19.91	0	Viruses;Duplodnaviria;Heunggongvirae;Uroviricota;Caudoviricetes;;Kyanoviridae	geNomad
all_k141_4302235	Metagenome	8910	22.07	0	Viruses;Duplodnaviria;Heunggongvirae;Uroviricota;Caudoviricetes;;	geNomad
all_k141_4306293	Metagenome	19542	39.57	0	Viruses;Duplodnaviria;Heunggongvirae;Uroviricota;Caudoviricetes;;	geNomad
all_k141_4308572	Metagenome	5348	3.5	0	Viruses;Duplodnaviria;Heunggongvirae;Uroviricota;Caudoviricetes;;	geNomad
all_k141_4311916	Metagenome	8443	20.99	0	Viruses;Duplodnaviria;Heunggongvirae;Uroviricota;Caudoviricetes;;	geNomad		d__Bacteria;p__Pseudomonadota;c__Alphaproteobacteria;o__Rhodobacterales;f__Rhodobacteraceae;g__UBA9554;s__UBA9554 sp945881965
all_k141_4312261	Metagenome	6233	0.31	0	Viruses;Duplodnaviria;Heunggongvirae;Uroviricota;Caudoviricetes;;	geNomad		d__Bacteria;p__Pseudomonadota;c__Gammaproteobacteria;o__Burkholderiales;f__Methylophilaceae;g__Methylotenera_A;s__Methylotenera_A sp002083635
all_k141_4316761	Metagenome	34748	10.79	0	Viruses;Varidnaviria;Bamfordvirae;Nucleocytoviricota;Megaviricetes;Pimascovirales;Iridoviridae	geNomad	Up-regulated D1
all_k141_4326523	Metagenome	37099	20.34	0	Viruses;Duplodnaviria;Heunggongvirae;Uroviricota;Caudoviricetes;;	geNomad
all_k141_4331862	Metagenome	6781	14.99	0	Viruses;Duplodnaviria;Heunggongvirae;Uroviricota;Caudoviricetes;;	geNomad
all_k141_4336698	Metagenome	8107	9.71	0	Viruses;Duplodnaviria;Heunggongvirae;Uroviricota;Caudoviricetes;;	geNomad
all_k141_4344213	Metagenome	47927	57.47	0	Viruses;Duplodnaviria;Heunggongvirae;Uroviricota;Caudoviricetes;;	geNomad
all_k141_4353140	Metagenome	28784	7.21	0	Viruses;Varidnaviria;Bamfordvirae;Nucleocytoviricota;Megaviricetes;Imitervirales;	geNomad
all_k141_4359916	Metagenome	8527	6.44	0	Viruses;Duplodnaviria;Heunggongvirae;Uroviricota;Caudoviricetes;;	geNomad
all_k141_4378742	Metagenome	6286	10.52	0	Viruses;Duplodnaviria;Heunggongvirae;Uroviricota;Caudoviricetes;;	geNomad
all_k141_4390102	Metagenome	7626	9.18	0	Viruses;Duplodnaviria;Heunggongvirae;Uroviricota;Caudoviricetes;;	geNomad
all_k141_4398970	Metagenome	5126	6.72	0	Viruses;Duplodnaviria;Heunggongvirae;Uroviricota;Caudoviricetes;;	geNomad
all_k141_4405279	Metagenome	10879	14.08	0	Viruses;Duplodnaviria;Heunggongvirae;Uroviricota;Caudoviricetes;;	geNomad
all_k141_4408117	Metagenome	5864	NA	0	Viruses;Duplodnaviria;Heunggongvirae;Uroviricota;Caudoviricetes;;	geNomad
all_k141_4414376	Metagenome	29761	26.42	0	Viruses;Duplodnaviria;Heunggongvirae;Uroviricota;Caudoviricetes;;Kyanoviridae	geNomad		d__Bacteria;p__Cyanobacteriota;c__Cyanobacteriia;o__Cyanobacteriales;f__Microcoleaceae;g__Microcoleus;s__Microcoleus bourrellyi
all_k141_4418590	Metagenome	7968	14.65	0	Viruses;Duplodnaviria;Heunggongvirae;Uroviricota;Caudoviricetes;;	geNomad
all_k141_4427533	Metagenome	12310	NA	0	Viruses;Duplodnaviria;Heunggongvirae;Uroviricota;Caudoviricetes;;	geNomad
all_k141_44551	Metagenome	6800	13.47	0	Viruses;Duplodnaviria;Heunggongvirae;Uroviricota;Caudoviricetes;;	geNomad		d__Bacteria;p__Bacteroidota;c__Bacteroidia;o__Flavobacteriales;f__Flavobacteriaceae;g__Flavobacterium;s__Flavobacterium sp029242675
all_k141_4455590	Metagenome	8698	NA	0	LTR_retrotransposon	HMMER			Viridiplantae
all_k141_4457663	Metagenome	10363	0.82	0	Viruses;Varidnaviria;Bamfordvirae;Nucleocytoviricota;Megaviricetes;Imitervirales;	geNomad
all_k141_4459436	Metagenome	12254	NA	0	LTR_retrotransposon	HMMER			Viridiplantae
all_k141_4461323	Metagenome	21012	28.68	0	Viruses;Duplodnaviria;Heunggongvirae;Uroviricota;Caudoviricetes;;	geNomad
all_k141_4468329	Metagenome	7168	9.85	0	Viruses;Duplodnaviria;Heunggongvirae;Uroviricota;Caudoviricetes;;	geNomad
all_k141_4471895	Metagenome	8518	3.5	0	Viruses;Varidnaviria;Bamfordvirae;Nucleocytoviricota;Megaviricetes;Pimascovirales;Iridoviridae	geNomad
all_k141_4474802	Metagenome	5957	3.65	0	Viruses;Duplodnaviria;Heunggongvirae;Uroviricota;Caudoviricetes;;	geNomad
all_k141_4483062	Metagenome	22172	3.67	0	Viruses;Varidnaviria;Bamfordvirae;;;;	geNomad
all_k141_4488848	Metagenome	38432	3.83	0	Viruses;;;;;;	geNomad	Up-regulated D1
all_k141_4497135	Metagenome	7948	4.13	0	Viruses;Duplodnaviria;Heunggongvirae;Uroviricota;Caudoviricetes;;	geNomad
all_k141_4506685	Metagenome	6889	10.31	0	Viruses;Duplodnaviria;Heunggongvirae;Uroviricota;Caudoviricetes;;	geNomad		d__Bacteria;p__Verrucomicrobiota;c__Verrucomicrobiia;o__Verrucomicrobiales;f__Akkermansiaceae;g__Luteolibacter;s__Luteolibacter sp041179105
all_k141_4516277	Metagenome	10411	2.76	0	Viruses;Duplodnaviria;Heunggongvirae;Uroviricota;Caudoviricetes;;Straboviridae	geNomad
all_k141_4523328	Metagenome	9743	2.53	0	Viruses;Varidnaviria;Bamfordvirae;Nucleocytoviricota;Megaviricetes;Imitervirales;Mimiviridae	geNomad		d__Bacteria;p__Pseudomonadota;c__Gammaproteobacteria;o__Eutrophobiales;f__Eutrophobiaceae;g__UBA11869;s__UBA11869 sp002721165
all_k141_4552633	Metagenome	7143	17.04	0	Viruses;Duplodnaviria;Heunggongvirae;Uroviricota;Caudoviricetes;;	geNomad
all_k141_4552782	Metagenome	8433	22.67	0	Viruses;Duplodnaviria;Heunggongvirae;Uroviricota;Caudoviricetes;;	geNomad
all_k141_4555999	Metagenome	10889	NA	0	Viruses;Duplodnaviria;Heunggongvirae;Uroviricota;Caudoviricetes;;	geNomad		d__Bacteria;p__Bacteroidota;c__Bacteroidia;o__Chitinophagales;f__Chitinophagaceae;g__Ferruginibacter;s__Ferruginibacter sp039922055
all_k141_4556083	Metagenome	5447	NA	0	Viruses;Duplodnaviria;Heunggongvirae;Uroviricota;Caudoviricetes;;	geNomad		d__Bacteria;p__Bacteroidota;c__Bacteroidia;o__Flavobacteriales;f__Weeksellaceae;g__Cloacibacterium;s__Cloacibacterium sp028864635
all_k141_4557486	Metagenome	7935	12.44	0	Viruses;Duplodnaviria;Heunggongvirae;Uroviricota;Caudoviricetes;;	geNomad		d__Bacteria;p__Pseudomonadota;c__Gammaproteobacteria;o__Burkholderiales;f__Burkholderiaceae;g__Rhodoferax;s__Rhodoferax sp025359085
all_k141_4559604	Metagenome	5565	3.49	0	Viruses;Duplodnaviria;Heunggongvirae;Uroviricota;Caudoviricetes;;	geNomad
all_k141_4577691	Metagenome	8801	20.31	0	Viruses;Duplodnaviria;Heunggongvirae;Uroviricota;Caudoviricetes;;	geNomad		d__Bacteria;p__Pseudomonadota;c__Alphaproteobacteria;o__Rhizobiales;f__Rhizobiaceae;g__Brucella;s__Brucella pituitosa
all_k141_4578414	Metagenome	8786	5.65	0	Viruses;Duplodnaviria;Heunggongvirae;Uroviricota;Caudoviricetes;;	geNomad
all_k141_4587252	Metagenome	18981	17.56	0	Viruses;Duplodnaviria;Heunggongvirae;Uroviricota;Caudoviricetes;;	geNomad
all_k141_4587698	Metagenome	5268	14.23	0	Viruses;Duplodnaviria;Heunggongvirae;Uroviricota;Caudoviricetes;;	geNomad
all_k141_4588222	Metagenome	9839	8.53	0	Viruses;Duplodnaviria;Heunggongvirae;Uroviricota;Caudoviricetes;Crassvirales;	geNomad		d__Archaea;p__Methanobacteriota;c__Methanobacteria;o__Methanobacteriales;f__Methanobacteriaceae;g__JAHKLT01;s__JAHKLT01 sp020854915
all_k141_4592680	Metagenome	5388	7.13	0	Viruses;Duplodnaviria;Heunggongvirae;Uroviricota;Caudoviricetes;;	geNomad
all_k141_4599041	Metagenome	107266	71.17	0	Viruses;Duplodnaviria;Heunggongvirae;Uroviricota;Caudoviricetes;;	geNomad
all_k141_4608462	Metagenome	5381	14.18	0	Viruses;Duplodnaviria;Heunggongvirae;Uroviricota;Caudoviricetes;;	geNomad
all_k141_4613829	Metagenome	22419	1.97	0	Viruses;Duplodnaviria;Heunggongvirae;Uroviricota;Caudoviricetes;;	geNomad
all_k141_4626030	Metagenome	7706	NA	0	Viruses;Riboviria;Orthornavirae;Pisuviricota;Pisoniviricetes;Picornavirales;	geNomad
all_k141_4627657	Metagenome	5917	95.96	0	LTR_retrotransposon	HMMER			Viridiplantae
all_k141_4629501	Metagenome	5420	2.99	0	Viruses;Duplodnaviria;Heunggongvirae;Uroviricota;Caudoviricetes;;	geNomad
all_k141_4634023	Metagenome	6271	1.67	0	Viruses;Duplodnaviria;Heunggongvirae;Uroviricota;Caudoviricetes;;	geNomad
all_k141_4638935	Metagenome	8926	NA	0	Viruses;Duplodnaviria;Heunggongvirae;Uroviricota;Caudoviricetes;;	geNomad
all_k141_4639885	Metagenome	20368	34.3	0	Viruses;Duplodnaviria;Heunggongvirae;Uroviricota;Caudoviricetes;;Casjensviridae	geNomad
all_k141_4641107|provirus_3_8120	Metagenome	8118	14.14	0	Viruses;Duplodnaviria;Heunggongvirae;Uroviricota;Caudoviricetes;;	geNomad		d__Bacteria;p__Pseudomonadota;c__Alphaproteobacteria;o__Rhodobacterales;f__Rhodobacteraceae;g__Tabrizicola;s__Tabrizicola sp016792685
all_k141_464307	Metagenome	14504	49.22	0	Viruses;Duplodnaviria;Heunggongvirae;Uroviricota;Caudoviricetes;;	geNomad
all_k141_4643340	Metagenome	6370	3.45	0	Viruses;Duplodnaviria;Heunggongvirae;Uroviricota;Caudoviricetes;;	geNomad
all_k141_4653803	Metagenome	6123	10.32	0	Viruses;Duplodnaviria;Heunggongvirae;Uroviricota;Caudoviricetes;;	geNomad		d__Bacteria;p__Pseudomonadota;c__Alphaproteobacteria;o__Sphingomonadales;f__Sphingomonadaceae;g__Sphingobium;s__Sphingobium xenophagum
all_k141_4666900	Metagenome	52563	10.96	0	Viruses;Duplodnaviria;Heunggongvirae;Uroviricota;Caudoviricetes;;	geNomad	Up-regulated D1
all_k141_4668862	Metagenome	25130	11.99	0	Viruses;Varidnaviria;Bamfordvirae;Preplasmiviricota;Maveriviricetes;;	geNomad
all_k141_4669220	Metagenome	6942	4.52	0	Viruses;Duplodnaviria;Heunggongvirae;Uroviricota;Caudoviricetes;;	geNomad
all_k141_467234	Metagenome	5437	NA	0	Viruses;Duplodnaviria;Heunggongvirae;Uroviricota;Caudoviricetes;;	geNomad
all_k141_4709141	Metagenome	19310	12.86	0	Viruses;Duplodnaviria;Heunggongvirae;Uroviricota;Caudoviricetes;;	geNomad
all_k141_4712379	Metagenome	5400	1.44	0	Viruses;Duplodnaviria;Heunggongvirae;Uroviricota;Caudoviricetes;;Straboviridae	geNomad
all_k141_4714805	Metagenome	7150	NA	0	LTR_retrotransposon	HMMER			Viridiplantae
all_k141_4717800	Metagenome	6462	0.62	0	Viruses;Duplodnaviria;Heunggongvirae;Uroviricota;Caudoviricetes;;Kyanoviridae	geNomad
all_k141_472465	Metagenome	5319	11.79	0	Viruses;Duplodnaviria;Heunggongvirae;Uroviricota;Caudoviricetes;;	geNomad		d__Bacteria;p__Pseudomonadota;c__Gammaproteobacteria;o__Pseudomonadales;f__Moraxellaceae;g__Acinetobacter;s__Acinetobacter sp913777945
all_k141_4732670	Metagenome	31274	8.71	0	Viruses;Varidnaviria;Bamfordvirae;Nucleocytoviricota;Megaviricetes;;	geNomad
all_k141_4742021	Metagenome	6537	2.58	0	Viruses;Duplodnaviria;Heunggongvirae;Uroviricota;Caudoviricetes;;	geNomad
all_k141_4746216	Metagenome	13786	7.47	0	Viruses;Duplodnaviria;Heunggongvirae;Uroviricota;Caudoviricetes;Crassvirales;	geNomad
all_k141_4750132	Metagenome	7542	19.5	0	Viruses;Duplodnaviria;Heunggongvirae;Uroviricota;Caudoviricetes;;	geNomad
all_k141_4755527	Metagenome	12932	NA	0	Viruses;Duplodnaviria;Heunggongvirae;Uroviricota;Caudoviricetes;;	geNomad		d__Bacteria;p__;c__;o__;f__;g__;s__
all_k141_4761323	Metagenome	10479	1.23	0	Viruses;Varidnaviria;Bamfordvirae;Nucleocytoviricota;Megaviricetes;Imitervirales;	geNomad		d__Archaea;p__Halobacteriota;c__Syntropharchaeia;o__DAOWMC01;f__DAOWMC01;g__JAXHTN01;s__JAXHTN01 sp034190145
all_k141_4766045	Metagenome	6255	2.04	0	Viruses;Duplodnaviria;Heunggongvirae;Uroviricota;Caudoviricetes;;	geNomad
all_k141_4766108	Metagenome	46107	63.33	0	Viruses;Varidnaviria;Bamfordvirae;Nucleocytoviricota;Megaviricetes;Algavirales;Phycodnaviridae	geNomad
all_k141_4767373	Metagenome	16938	1.46	0	Viruses;Varidnaviria;Bamfordvirae;Nucleocytoviricota;Megaviricetes;Imitervirales;Mimiviridae	geNomad	Up-regulated D1
all_k141_4768881	Metagenome	5222	8.7	0	Viruses;Duplodnaviria;Heunggongvirae;Uroviricota;Caudoviricetes;;	geNomad
all_k141_4776988	Metagenome	18088	52.95	0	Viruses;Duplodnaviria;Heunggongvirae;Uroviricota;Caudoviricetes;;	geNomad		d__Bacteria;p__Bacteroidota;c__Bacteroidia;o__Flavobacteriales;f__Flavobacteriaceae;g__Flavobacterium;s__Flavobacterium sp031361655
all_k141_4777179	Metagenome	5119	9.62	0	Viruses;Duplodnaviria;Heunggongvirae;Uroviricota;Caudoviricetes;;	geNomad		d__Bacteria;p__Bacteroidota;c__Bacteroidia;o__Bacteroidales;f__Bacteroidaceae;g__Prevotella;s__Prevotella sp900546535
all_k141_4778155	Metagenome	84654	22.03	0	Viruses;Duplodnaviria;Heunggongvirae;Uroviricota;Caudoviricetes;;	geNomad	Down-regulated D1
all_k141_4784543	Metagenome	8631	2.4	0	Viruses;Varidnaviria;Bamfordvirae;Nucleocytoviricota;Megaviricetes;Pimascovirales;	geNomad
all_k141_4787192	Metagenome	13260	10.35	0	Viruses;Duplodnaviria;Heunggongvirae;Uroviricota;Caudoviricetes;;	geNomad		d__Bacteria;p__Pseudomonadota;c__Gammaproteobacteria;o__Burkholderiales;f__Burkholderiaceae;g__Hydrogenophaga;s__Hydrogenophaga pseudoflava
all_k141_4789385	Metagenome	6510	12.86	0	Viruses;Duplodnaviria;Heunggongvirae;Uroviricota;Caudoviricetes;;	geNomad		d__Bacteria;p__Pseudomonadota;c__Gammaproteobacteria;o__Pseudomonadales;f__Moraxellaceae;g__Acinetobacter;s__Acinetobacter sp001696615
all_k141_4790559	Metagenome	6075	3.52	0	Viruses;Duplodnaviria;Heunggongvirae;Uroviricota;Caudoviricetes;;	geNomad
all_k141_4802221|provirus_1_16326	Metagenome	16326	33.98	0	Viruses;Duplodnaviria;Heunggongvirae;Uroviricota;Caudoviricetes;;	geNomad
all_k141_4804006	Metagenome	7982	2.16	0	Viruses;Varidnaviria;Bamfordvirae;Nucleocytoviricota;Megaviricetes;Imitervirales;Mimiviridae	geNomad
all_k141_480444	Metagenome	5003	NA	0	Viruses;Duplodnaviria;Heunggongvirae;Uroviricota;Caudoviricetes;;	geNomad
all_k141_4809237	Metagenome	39732	81.32	0	Viruses;Duplodnaviria;Heunggongvirae;Uroviricota;Caudoviricetes;;	geNomad
all_k141_4812899	Metagenome	9138	5.66	0	Viruses;Duplodnaviria;Heunggongvirae;Uroviricota;Caudoviricetes;;	geNomad
all_k141_482168	Metagenome	13863	7.88	0	Viruses;Duplodnaviria;Heunggongvirae;Uroviricota;Caudoviricetes;;	geNomad
all_k141_4824221	Metagenome	15513	39.25	0	Viruses;Duplodnaviria;Heunggongvirae;Uroviricota;Caudoviricetes;;	geNomad
all_k141_4827611	Metagenome	12434	6.03	0	Viruses;Duplodnaviria;Heunggongvirae;Uroviricota;Caudoviricetes;;	geNomad
all_k141_4828361	Metagenome	39222	40.5	0	Viruses;Duplodnaviria;Heunggongvirae;Uroviricota;Caudoviricetes;;	geNomad
all_k141_4831519	Metagenome	14634	3.9	0	Viruses;Duplodnaviria;Heunggongvirae;Uroviricota;Caudoviricetes;;	geNomad
all_k141_4831667	Metagenome	8731	3.19	0	Viruses;Duplodnaviria;Heunggongvirae;Uroviricota;Caudoviricetes;;Straboviridae	geNomad
all_k141_4838995	Metagenome	8800	14.72	0	Viruses;Duplodnaviria;Heunggongvirae;Uroviricota;Caudoviricetes;;	geNomad
all_k141_4839393	Metagenome	29952	6.68	0	Viruses;Duplodnaviria;Heunggongvirae;Uroviricota;Caudoviricetes;;	geNomad	Down-regulated D2
all_k141_4839666	Metagenome	111919	97.14	0	Viruses;Duplodnaviria;Heunggongvirae;Uroviricota;Caudoviricetes;;	geNomad
all_k141_4850512	Metagenome	5269	13.32	0	Viruses;Duplodnaviria;Heunggongvirae;Uroviricota;Caudoviricetes;;	geNomad
all_k141_4857307	Metagenome	25387	2.15	0	Viruses;Varidnaviria;Bamfordvirae;Nucleocytoviricota;Megaviricetes;Imitervirales;Mimiviridae	geNomad
all_k141_4865656	Metagenome	47142	100	0	Viruses;Duplodnaviria;Heunggongvirae;Uroviricota;Caudoviricetes;;	geNomad		d__Bacteria;p__Pseudomonadota;c__Alphaproteobacteria;o__Sphingomonadales;f__Sphingomonadaceae;g__Novosphingobium;s__Novosphingobium sp002280675
all_k141_4871523	Metagenome	31014	6.08	0	Viruses;Varidnaviria;Bamfordvirae;Nucleocytoviricota;Megaviricetes;;	geNomad
all_k141_48751	Metagenome	5131	NA	0	Viruses;Duplodnaviria;Heunggongvirae;Uroviricota;Caudoviricetes;;	geNomad
all_k141_4878565	Metagenome	8038	1.19	0	Viruses;Varidnaviria;Bamfordvirae;Preplasmiviricota;Maveriviricetes;Priklausovirales;	geNomad
all_k141_4879217	Metagenome	18171	9.93	0	Viruses;Duplodnaviria;Heunggongvirae;Uroviricota;Caudoviricetes;;	geNomad
all_k141_4890905	Metagenome	59316	5.53	0	Viruses;;;;;;	geNomad
all_k141_4904005	Metagenome	9637	20.54	0	Viruses;Duplodnaviria;Heunggongvirae;Uroviricota;Caudoviricetes;;	geNomad
all_k141_4904243	Metagenome	5137	2.87	0	Viruses;Duplodnaviria;Heunggongvirae;Uroviricota;Caudoviricetes;;	geNomad
all_k141_4906624	Metagenome	5957	0.49	0	Viruses;Varidnaviria;Bamfordvirae;Nucleocytoviricota;Megaviricetes;Imitervirales;Mimiviridae	geNomad
all_k141_4910128	Metagenome	5010	8.07	0	Viruses;Varidnaviria;Bamfordvirae;Nucleocytoviricota;Megaviricetes;Algavirales;Phycodnaviridae	geNomad
all_k141_4921619	Metagenome	6766	16.1	0	Viruses;Duplodnaviria;Heunggongvirae;Uroviricota;Caudoviricetes;;	geNomad
all_k141_493798	Metagenome	5960	2.64	0	Viruses;Duplodnaviria;Heunggongvirae;Uroviricota;Caudoviricetes;;	geNomad		d__Bacteria;p__Bacteroidota;c__Bacteroidia;o__Cytophagales;f__Spirosomataceae;g__Emticicia;s__Emticicia agri_A
all_k141_4938348	Metagenome	5533	NA	0	Viruses;Duplodnaviria;Heunggongvirae;Uroviricota;Caudoviricetes;;	geNomad
all_k141_4938701	Metagenome	5207	1.56	0	Viruses;Varidnaviria;Bamfordvirae;Nucleocytoviricota;Megaviricetes;Algavirales;Phycodnaviridae	geNomad
all_k141_4990907	Metagenome	38866	58.86	0	Viruses;Duplodnaviria;Heunggongvirae;Uroviricota;Caudoviricetes;;	geNomad		d__Bacteria;p__Bacteroidota;c__Bacteroidia;o__B-17B0;f__B-17BO;g__UBA4416;s__UBA4416 sp020846025
all_k141_4992340	Metagenome	6461	15.96	0	Viruses;Duplodnaviria;Heunggongvirae;Uroviricota;Caudoviricetes;;	geNomad		d__Bacteria;p__Pseudomonadota;c__Alphaproteobacteria;o__Sphingomonadales;f__Sphingomonadaceae;g__Novosphingobium;s__Novosphingobium sp005145025
all_k141_500864	Metagenome	8756	1.82	0	Viruses;Varidnaviria;Bamfordvirae;Nucleocytoviricota;Megaviricetes;Pimascovirales;Marseilleviridae	geNomad
all_k141_5009912	Metagenome	8407	11.81	0	Viruses;Duplodnaviria;Heunggongvirae;Uroviricota;Caudoviricetes;;	geNomad
all_k141_5033875	Metagenome	8179	2.68	0	Viruses;Duplodnaviria;Heunggongvirae;Uroviricota;Caudoviricetes;;	geNomad
all_k141_504826	Metagenome	6907	2.4	0	Viruses;Duplodnaviria;Heunggongvirae;Uroviricota;Caudoviricetes;;	geNomad
all_k141_5050311	Metagenome	6902	NA	0	Viruses;Duplodnaviria;Heunggongvirae;Uroviricota;Caudoviricetes;;	geNomad
all_k141_5057884	Metagenome	6940	15.21	0	Viruses;Duplodnaviria;Heunggongvirae;Uroviricota;Caudoviricetes;;	geNomad
all_k141_5061640	Metagenome	17632	22.83	0	Viruses;Duplodnaviria;Heunggongvirae;Uroviricota;Caudoviricetes;;	geNomad
all_k141_5067479	Metagenome	23195	13.29	0	Viruses;Duplodnaviria;Heunggongvirae;Uroviricota;Caudoviricetes;;	geNomad
all_k141_5071208	Metagenome	32181	14.29	0	Viruses;Duplodnaviria;Heunggongvirae;Uroviricota;Caudoviricetes;;	geNomad	Down-regulated D1
all_k141_5077437	Metagenome	12282	6.57	0	Viruses;Duplodnaviria;Heunggongvirae;Uroviricota;Caudoviricetes;;	geNomad
all_k141_5081353	Metagenome	12885	17.66	0	Viruses;Duplodnaviria;Heunggongvirae;Uroviricota;Caudoviricetes;;	geNomad
all_k141_5088335	Metagenome	5985	14.93	0	Viruses;Duplodnaviria;Heunggongvirae;Uroviricota;Caudoviricetes;;	geNomad
all_k141_511728	Metagenome	5455	NA	0	Viruses;Duplodnaviria;Heunggongvirae;Uroviricota;Caudoviricetes;;Kyanoviridae	geNomad
all_k141_5117281	Metagenome	17828	17.67	0	Viruses;Duplodnaviria;Heunggongvirae;Uroviricota;Caudoviricetes;;	geNomad
all_k141_5121625	Metagenome	7568	2.05	0	Viruses;Varidnaviria;Bamfordvirae;Nucleocytoviricota;Megaviricetes;Algavirales;Phycodnaviridae	geNomad		d__Archaea;p__;c__;o__;f__;g__;s__
all_k141_5125387	Metagenome	23109	5.76	0	Viruses;Duplodnaviria;Heunggongvirae;Uroviricota;Caudoviricetes;;	geNomad	Down-regulated D1
all_k141_5137045	Metagenome	10170	100	0	Viruses;Monodnaviria;Loebvirae;Hofneiviricota;Faserviricetes;Tubulavirales;Inoviridae	geNomad		d__Bacteria;p__Pseudomonadota;c__Gammaproteobacteria;o__Burkholderiales;f__Burkholderiaceae;g__Polaromonas;s__Polaromonas sp038230935
all_k141_5139374	Metagenome	33419	19.38	0	Viruses;Duplodnaviria;Heunggongvirae;Uroviricota;Caudoviricetes;;	geNomad
all_k141_5142238	Metagenome	10076	5.98	0	Viruses;Duplodnaviria;Heunggongvirae;Uroviricota;Caudoviricetes;;	geNomad
all_k141_5160120	Metagenome	6268	2.22	0	Viruses;Duplodnaviria;Heunggongvirae;Uroviricota;Caudoviricetes;;	geNomad		d__Bacteria;p__Pseudomonadota;c__Gammaproteobacteria;o__Burkholderiales;f__Methylophilaceae;g__Methylotenera_A;s__
all_k141_5161874	Metagenome	6051	6.01	0	Viruses;Duplodnaviria;Heunggongvirae;Uroviricota;Caudoviricetes;Crassvirales;	geNomad
all_k141_5163864	Metagenome	6637	NA	0	Viruses;Duplodnaviria;Heunggongvirae;Uroviricota;Caudoviricetes;;	geNomad	Up-regulated D2	d__Archaea;p__;c__;o__;f__;g__;s__
all_k141_517464	Metagenome	8369	3.77	0	Viruses;Duplodnaviria;Heunggongvirae;Uroviricota;Caudoviricetes;;	geNomad
all_k141_5178714	Metagenome	40395	100	0	Viruses;Duplodnaviria;Heunggongvirae;Uroviricota;Caudoviricetes;;	geNomad	Down-regulated D2	d__Bacteria;p__Pseudomonadota;c__Gammaproteobacteria;o__Burkholderiales;f__Burkholderiaceae;g__Polaromonas;s__
all_k141_5182162	Metagenome	9290	10.29	0	Viruses;Duplodnaviria;Heunggongvirae;Uroviricota;Caudoviricetes;;	geNomad		d__Bacteria;p__Pseudomonadota;c__Alphaproteobacteria;o__Sphingomonadales;f__Sphingomonadaceae;g__Novosphingobium;s__Novosphingobium subterraneum
all_k141_5185510	Metagenome	43944	20.57	0	Viruses;Varidnaviria;Bamfordvirae;Nucleocytoviricota;Megaviricetes;Algavirales;Phycodnaviridae	geNomad
all_k141_5190976	Metagenome	8260	10.96	0	Viruses;Duplodnaviria;Heunggongvirae;Uroviricota;Caudoviricetes;;	geNomad		d__Bacteria;p__Pseudomonadota;c__Gammaproteobacteria;o__Burkholderiales;f__Burkholderiaceae;g__Rhodoferax;s__Rhodoferax sp016708345
all_k141_5194432	Metagenome	10064	2.27	0	Viruses;Varidnaviria;Bamfordvirae;Nucleocytoviricota;Megaviricetes;;	geNomad
all_k141_5206891	Metagenome	12532	14.65	0	Viruses;Duplodnaviria;Heunggongvirae;Uroviricota;Caudoviricetes;;	geNomad
all_k141_521056	Metagenome	35395	11.16	0	Viruses;Varidnaviria;Bamfordvirae;Nucleocytoviricota;Megaviricetes;Algavirales;Phycodnaviridae	geNomad
all_k141_5210796	Metagenome	6691	8.42	0	Viruses;Duplodnaviria;Heunggongvirae;Uroviricota;Caudoviricetes;;	geNomad
all_k141_5211746	Metagenome	14686	NA	0	LTR_retrotransposon	HMMER			Viridiplantae
all_k141_5215374	Metagenome	6217	70.13	0	Viruses;Duplodnaviria;Heunggongvirae;Uroviricota;Caudoviricetes;;	geNomad		d__Bacteria;p__Pseudomonadota;c__Gammaproteobacteria;o__Burkholderiales;f__Burkholderiaceae;g__Rhodoferax_C;s__Rhodoferax_C sp004293725
all_k141_521702	Metagenome	6127	6.02	0	Viruses;Duplodnaviria;Heunggongvirae;Uroviricota;Caudoviricetes;;	geNomad
all_k141_5218459	Metagenome	9673	5.43	0	Viruses;Duplodnaviria;Heunggongvirae;Uroviricota;Caudoviricetes;;	geNomad
all_k141_5222261	Metagenome	5173	1.96	0	Viruses;Duplodnaviria;Heunggongvirae;Uroviricota;Caudoviricetes;;	geNomad	Up-regulated D1
all_k141_5227058	Metagenome	6926	NA	0	Viruses;Duplodnaviria;Heunggongvirae;Uroviricota;Caudoviricetes;;	geNomad		d__Bacteria;p__Chloroflexota;c__Dehalococcoidia;o__SAR202;f__UBA2962;g__UBA2962;s__UBA2962 sp002699485
all_k141_5232153	Metagenome	11662	20.09	0	Viruses;Duplodnaviria;Heunggongvirae;Uroviricota;Caudoviricetes;;	geNomad		d__Bacteria;p__Pseudomonadota;c__Gammaproteobacteria;o__Burkholderiales;f__Burkholderiaceae;g__Hydrogenophaga;s__
all_k141_5234805	Metagenome	9718	2.56	0	Viruses;Duplodnaviria;Heunggongvirae;Uroviricota;Caudoviricetes;;	geNomad	Up-regulated D1
all_k141_5238462	Metagenome	9485	5.44	0	Viruses;Duplodnaviria;Heunggongvirae;Uroviricota;Caudoviricetes;;	geNomad		d__Bacteria;p__Bacteroidota;c__Bacteroidia;o__Flavobacteriales;f__Flavobacteriaceae;g__Flavobacterium;s__Flavobacterium sp937876455
all_k141_5244306	Metagenome	5939	1.58	0	Viruses;Duplodnaviria;Heunggongvirae;Uroviricota;Caudoviricetes;;	geNomad
all_k141_5244417	Metagenome	5021	7.84	0	Viruses;Duplodnaviria;Heunggongvirae;Uroviricota;Caudoviricetes;;	geNomad
all_k141_5246809	Metagenome	17751	100	0	Viruses;Monodnaviria;Shotokuvirae;Cressdnaviricota;Arfiviricetes;Cirlivirales;Circoviridae	geNomad
all_k141_5252132	Metagenome	39452	89.15	0	Viruses;Duplodnaviria;Heunggongvirae;Uroviricota;Caudoviricetes;;Fredfastierviridae	geNomad
all_k141_52629	Metagenome	50336	100	0	Viruses;Duplodnaviria;Heunggongvirae;Uroviricota;Caudoviricetes;;	geNomad	Up-regulated D1
all_k141_5266520	Metagenome	9776	1.64	0	Viruses;Duplodnaviria;Heunggongvirae;Uroviricota;Caudoviricetes;;	geNomad
all_k141_5275264	Metagenome	5024	NA	0	Viruses;Duplodnaviria;Heunggongvirae;Uroviricota;Caudoviricetes;;	geNomad
all_k141_5278123	Metagenome	43068	47.99	0	Viruses;Duplodnaviria;Heunggongvirae;Uroviricota;Caudoviricetes;;	geNomad		d__Bacteria;p__Bacteroidota;c__Bacteroidia;o__B-17B0;f__B-17BO;g__PALSA-968;s__PALSA-968 sp038214655
all_k141_5285521	Metagenome	10276	NA	0	Viruses;Varidnaviria;Bamfordvirae;Nucleocytoviricota;Megaviricetes;Algavirales;Phycodnaviridae	geNomad
all_k141_528624	Metagenome	62828	80.41	0	Viruses;Duplodnaviria;Heunggongvirae;Uroviricota;Caudoviricetes;;	geNomad
all_k141_5294109	Metagenome	5498	2.79	0	Viruses;Duplodnaviria;Heunggongvirae;Uroviricota;Caudoviricetes;;	geNomad		d__Bacteria;p__Cyanobacteriota;c__Cyanobacteriia;o__Pseudanabaenales;f__Pseudanabaenaceae;g__Pseudanabaena;s__Pseudanabaena sp014696355
all_k141_5304380	Metagenome	5415	12.15	0	Viruses;Duplodnaviria;Heunggongvirae;Uroviricota;Caudoviricetes;;	geNomad
all_k141_5304748	Metagenome	25469	2.71	0	Viruses;Varidnaviria;Bamfordvirae;Nucleocytoviricota;Megaviricetes;;	geNomad
all_k141_5307149	Metagenome	11548	7.55	0	Viruses;Duplodnaviria;Heunggongvirae;Uroviricota;Caudoviricetes;;	geNomad
all_k141_5314849	Metagenome	13690	NA	0	Viruses;Duplodnaviria;Heunggongvirae;Uroviricota;Caudoviricetes;;	geNomad		d__Bacteria;p__Bacteroidota;c__Bacteroidia;o__UBA4408;f__UBA4408;g__;s__
all_k141_5316249	Metagenome	6771	8.78	0	Viruses;Duplodnaviria;Heunggongvirae;Uroviricota;Caudoviricetes;;	geNomad
all_k141_5320757	Metagenome	5837	10.86	0	Viruses;Duplodnaviria;Heunggongvirae;Uroviricota;Caudoviricetes;;	geNomad
all_k141_532849	Metagenome	10127	0.82	0	Viruses;Varidnaviria;Bamfordvirae;Nucleocytoviricota;Megaviricetes;Pimascovirales;Iridoviridae	geNomad
all_k141_5332493	Metagenome	8842	8.82	0	Viruses;Duplodnaviria;Heunggongvirae;Uroviricota;Caudoviricetes;;Casjensviridae	geNomad
all_k141_5334861	Metagenome	12505	2.36	0	Viruses;Varidnaviria;Bamfordvirae;Nucleocytoviricota;Megaviricetes;Imitervirales;Mimiviridae	geNomad
all_k141_5337883	Metagenome	6881	4.85	0	Viruses;Duplodnaviria;Heunggongvirae;Uroviricota;Caudoviricetes;;	geNomad
all_k141_5340072	Metagenome	31075	93.17	0	Viruses;Duplodnaviria;Heunggongvirae;Uroviricota;Caudoviricetes;;	geNomad
all_k141_534374	Metagenome	10154	12.07	0	Viruses;Duplodnaviria;Heunggongvirae;Uroviricota;Caudoviricetes;;	geNomad
all_k141_5348023	Metagenome	9362	4.56	0	Viruses;Varidnaviria;Bamfordvirae;Nucleocytoviricota;Megaviricetes;Pimascovirales;Iridoviridae	geNomad
all_k141_5348507	Metagenome	8866	15.22	0	Viruses;Duplodnaviria;Heunggongvirae;Uroviricota;Caudoviricetes;;	geNomad		d__Bacteria;p__Pseudomonadota;c__Gammaproteobacteria;o__Burkholderiales;f__Burkholderiaceae;g__Rhodoferax;s__Rhodoferax sp903823025
all_k141_535288	Metagenome	43114	42.67	0	Viruses;Duplodnaviria;Heunggongvirae;Uroviricota;Caudoviricetes;;	geNomad
all_k141_5361524	Metagenome	5267	76.41	0	LTR_retrotransposon	HMMER			Viridiplantae
all_k141_5362147	Metagenome	6824	2.76	0	Viruses;Varidnaviria;Bamfordvirae;Nucleocytoviricota;Megaviricetes;Pimascovirales;Iridoviridae	geNomad
all_k141_5364267	Metagenome	15872	4.23	0	Viruses;Duplodnaviria;Heunggongvirae;Uroviricota;Caudoviricetes;;	geNomad
all_k141_5367853	Metagenome	6126	8.58	0	Viruses;Duplodnaviria;Heunggongvirae;Uroviricota;Caudoviricetes;;	geNomad
all_k141_5369885	Metagenome	28458	39.35	0	Viruses;Duplodnaviria;Heunggongvirae;Uroviricota;Caudoviricetes;;	geNomad
all_k141_5373336	Metagenome	7810	11.26	0	Viruses;Duplodnaviria;Heunggongvirae;Uroviricota;Caudoviricetes;;	geNomad
all_k141_5391820_fragment_1	Metagenome	36560	96.43	0	Viruses;Duplodnaviria;Heunggongvirae;Uroviricota;Caudoviricetes;;	geNomad
all_k141_5400615	Metagenome	9665	17.67	0	Viruses;Duplodnaviria;Heunggongvirae;Uroviricota;Caudoviricetes;;	geNomad
all_k141_5401983	Metagenome	7237	19.07	0	Viruses;Duplodnaviria;Heunggongvirae;Uroviricota;Caudoviricetes;;	geNomad		d__Bacteria;p__Pseudomonadota;c__Alphaproteobacteria;o__Sphingomonadales;f__Sphingomonadaceae;g__Novosphingobium;s__Novosphingobium sp041639335
all_k141_5404349	Metagenome	6191	11.51	0	Viruses;Duplodnaviria;Heunggongvirae;Uroviricota;Caudoviricetes;;	geNomad		d__Bacteria;p__Pseudomonadota;c__Gammaproteobacteria;o__Enterobacterales;f__Enterobacteriaceae;g__Dickeya;s__Dickeya dianthicola
all_k141_5407646	Metagenome	11889	20.48	0	Viruses;Duplodnaviria;Heunggongvirae;Uroviricota;Caudoviricetes;;	geNomad		d__Bacteria;p__Pseudomonadota;c__Gammaproteobacteria;o__Burkholderiales;f__Methylophilaceae;g__Methylotenera;s__Methylotenera sp001803395
all_k141_540967	Metagenome	7104	100	0	LTR_retrotransposon	HMMER			Viridiplantae
all_k141_5411598	Metagenome	15533	27.17	0	Viruses;Duplodnaviria;Heunggongvirae;Uroviricota;Caudoviricetes;;	geNomad
all_k141_542314	Metagenome	6521	NA	0	LTR_retrotransposon	HMMER			Viridiplantae
all_k141_5431009	Metagenome	8996	2.87	0	Viruses;Varidnaviria;Bamfordvirae;Nucleocytoviricota;Megaviricetes;Algavirales;Phycodnaviridae	geNomad
all_k141_5434769	Metagenome	6281	17.5	0	Viruses;Duplodnaviria;Heunggongvirae;Uroviricota;Caudoviricetes;;	geNomad
all_k141_5438967	Metagenome	16142	30.68	0	Viruses;Duplodnaviria;Heunggongvirae;Uroviricota;Caudoviricetes;;	geNomad
all_k141_5459387	Metagenome	27879	41.73	0	Viruses;Duplodnaviria;Heunggongvirae;Uroviricota;Caudoviricetes;;	geNomad
all_k141_545949	Metagenome	5659	NA	0	Viruses;Varidnaviria;Bamfordvirae;Nucleocytoviricota;Megaviricetes;Algavirales;Phycodnaviridae	geNomad
all_k141_5464951	Metagenome	8082	0.4	0	Viruses;Varidnaviria;Bamfordvirae;Nucleocytoviricota;Megaviricetes;Algavirales;Phycodnaviridae	geNomad
all_k141_5465790	Metagenome	24476	5.17	0	Viruses;Duplodnaviria;Heunggongvirae;Uroviricota;Caudoviricetes;;	geNomad	Up-regulated D1
all_k141_5470951	Metagenome	7325	3.77	0	Viruses;Duplodnaviria;Heunggongvirae;Uroviricota;Caudoviricetes;;	geNomad
all_k141_547689	Metagenome	27034	2.88	0	Viruses;Duplodnaviria;Heunggongvirae;Uroviricota;Caudoviricetes;;Herelleviridae	geNomad	Up-regulated D1
all_k141_5481289	Metagenome	8606	4.82	0	Viruses;Duplodnaviria;Heunggongvirae;Uroviricota;Caudoviricetes;;	geNomad
all_k141_5493996	Metagenome	36261	42.16	0	Viruses;Duplodnaviria;Heunggongvirae;Uroviricota;Caudoviricetes;;	geNomad
all_k141_5498396	Metagenome	7256	NA	0	Viruses;Varidnaviria;Bamfordvirae;Nucleocytoviricota;Megaviricetes;Algavirales;Phycodnaviridae	geNomad
all_k141_5501176	Metagenome	12106	17.83	0	Viruses;Duplodnaviria;Heunggongvirae;Uroviricota;Caudoviricetes;;	geNomad		d__Bacteria;p__Actinomycetota;c__Actinomycetes;o__Mycobacteriales;f__Mycobacteriaceae;g__Rhodococcus;s__Rhodococcus sp001312645
all_k141_5510607	Metagenome	6069	9.44	0	Viruses;Duplodnaviria;Heunggongvirae;Uroviricota;Caudoviricetes;;	geNomad
all_k141_5515272	Metagenome	11663	30.54	0	Viruses;Duplodnaviria;Heunggongvirae;Uroviricota;Caudoviricetes;;	geNomad
all_k141_5516361	Metagenome	11647	15.66	0	Viruses;Duplodnaviria;Heunggongvirae;Uroviricota;Caudoviricetes;;Schitoviridae	geNomad	Down-regulated D1
all_k141_5516779	Metagenome	5129	11.82	0	Viruses;Duplodnaviria;Heunggongvirae;Uroviricota;Caudoviricetes;;	geNomad
all_k141_5536066	Metagenome	15958	43.09	0	Viruses;Duplodnaviria;Heunggongvirae;Uroviricota;Caudoviricetes;;	geNomad
all_k141_5539049	Metagenome	7009	13.81	0	Viruses;Duplodnaviria;Heunggongvirae;Uroviricota;Caudoviricetes;;	geNomad
all_k141_5549006	Metagenome	6036	15.26	0	Viruses;Duplodnaviria;Heunggongvirae;Uroviricota;Caudoviricetes;;	geNomad		d__Bacteria;p__Pseudomonadota;c__Alphaproteobacteria;o__Rhodobacterales;f__Rhodobacteraceae;g__CAMBWO01;s__CAMBWO01 sp031384005
all_k141_5559060	Metagenome	5815	3.56	0	Viruses;Duplodnaviria;Heunggongvirae;Uroviricota;Caudoviricetes;;	geNomad
all_k141_5571071	Metagenome	5352	10.73	0	Viruses;Duplodnaviria;Heunggongvirae;Uroviricota;Caudoviricetes;;	geNomad
all_k141_557430	Metagenome	6078	NA	0	Viruses;Duplodnaviria;Heunggongvirae;Uroviricota;Caudoviricetes;;	geNomad
all_k141_5576762	Metagenome	7788	3.4	0	Viruses;Duplodnaviria;Heunggongvirae;Uroviricota;Caudoviricetes;;	geNomad
all_k141_559314	Metagenome	12355	4.51	0	Viruses;Duplodnaviria;Heunggongvirae;Uroviricota;Caudoviricetes;;	geNomad
all_k141_5593828	Metagenome	27312	33.11	0	Viruses;Duplodnaviria;Heunggongvirae;Uroviricota;Caudoviricetes;;	geNomad		d__Bacteria;p__Bacteroidota;c__Bacteroidia;o__Flavobacteriales;f__Sanyastnellaceae;g__JADLBA01;s__JADLBA01 sp020848015
all_k141_5597509	Metagenome	6223	4.24	0	Viruses;Duplodnaviria;Heunggongvirae;Uroviricota;Caudoviricetes;;	geNomad		d__Bacteria;p__Verrucomicrobiota;c__Verrucomicrobiia;o__Verrucomicrobiales;f__Akkermansiaceae;g__Luteolibacter;s__Luteolibacter sp041179105
all_k141_5599953	Metagenome	11655	NA	0	Viruses;Duplodnaviria;Heunggongvirae;Uroviricota;Caudoviricetes;;	geNomad		d__Bacteria;p__Bacteroidota;c__Bacteroidia;o__Chitinophagales;f__Saprospiraceae;g__Haliscomenobacter;s__Haliscomenobacter sp041740695
all_k141_5619455	Metagenome	7731	15.79	0	Viruses;Duplodnaviria;Heunggongvirae;Uroviricota;Caudoviricetes;;	geNomad
all_k141_562756	Metagenome	6992	11.31	0	Viruses;Duplodnaviria;Heunggongvirae;Uroviricota;Caudoviricetes;;	geNomad
all_k141_5629039	Metagenome	10368	22.13	0	Viruses;Duplodnaviria;Heunggongvirae;Uroviricota;Caudoviricetes;;	geNomad
all_k141_564515	Metagenome	7172	2.75	0	Viruses;Duplodnaviria;Heunggongvirae;Uroviricota;Caudoviricetes;;	geNomad
all_k141_5646236	Metagenome	6217	NA	0	Viruses;Duplodnaviria;Heunggongvirae;Uroviricota;Caudoviricetes;;Herelleviridae	geNomad
all_k141_5654356	Metagenome	5888	1.55	0	Viruses;Duplodnaviria;Heunggongvirae;Uroviricota;Caudoviricetes;;	geNomad	Down-regulated D2
all_k141_5662665	Metagenome	17845	9.55	0	Viruses;Duplodnaviria;Heunggongvirae;Uroviricota;Caudoviricetes;;	geNomad
all_k141_5663035	Metagenome	24538	41.92	0	Viruses;Duplodnaviria;Heunggongvirae;Uroviricota;Caudoviricetes;;	geNomad	Up-regulated D2
all_k141_5666746	Metagenome	8127	5.38	0	Viruses;Duplodnaviria;Heunggongvirae;Uroviricota;Caudoviricetes;;	geNomad
all_k141_5670824	Metagenome	37635	61.29	0	Viruses;Duplodnaviria;Heunggongvirae;Uroviricota;Caudoviricetes;;	geNomad
all_k141_5676	Metagenome	11617	NA	0	Viruses;Duplodnaviria;Heunggongvirae;Uroviricota;Caudoviricetes;;	geNomad
all_k141_5677628	Metagenome	37446	3.51	0	Viruses;Duplodnaviria;Heunggongvirae;Uroviricota;Caudoviricetes;;	geNomad	Up-regulated D1
all_k141_5684506	Metagenome	15485	2.36	0	Viruses;Varidnaviria;Bamfordvirae;Nucleocytoviricota;Megaviricetes;Imitervirales;Mimiviridae	geNomad	Up-regulated D2
all_k141_5689242	Metagenome	9004	2.33	0	Viruses;Duplodnaviria;Heunggongvirae;Uroviricota;Caudoviricetes;;	geNomad
all_k141_5695623	Metagenome	9875	0.79	0	Viruses;Varidnaviria;Bamfordvirae;Nucleocytoviricota;Megaviricetes;Imitervirales;Mimiviridae	geNomad
all_k141_569616	Metagenome	5126	NA	0	Viruses;Duplodnaviria;Heunggongvirae;Uroviricota;Caudoviricetes;;	geNomad
all_k141_5697935	Metagenome	5429	14.45	0	Viruses;Duplodnaviria;Heunggongvirae;Uroviricota;Caudoviricetes;;	geNomad
all_k141_570884	Metagenome	9153	36.55	0	Viruses;Duplodnaviria;Heunggongvirae;Uroviricota;Caudoviricetes;;	geNomad
all_k141_571802	Metagenome	9386	19.46	0	Viruses;Duplodnaviria;Heunggongvirae;Uroviricota;Caudoviricetes;;	geNomad
all_k141_57217	Metagenome	7841	NA	0	Viruses;Duplodnaviria;Heunggongvirae;Uroviricota;Caudoviricetes;;	geNomad
all_k141_5726698	Metagenome	24017	11.73	0	Viruses;Duplodnaviria;Heunggongvirae;Uroviricota;Caudoviricetes;;	geNomad	Up-regulated D1
all_k141_5733008	Metagenome	6191	NA	0	Viruses;Varidnaviria;Bamfordvirae;Nucleocytoviricota;Megaviricetes;Algavirales;Phycodnaviridae	geNomad
all_k141_573308	Metagenome	5156	6.25	0	Viruses;Duplodnaviria;Heunggongvirae;Uroviricota;Caudoviricetes;;	geNomad
all_k141_5736	Metagenome	6057	5.03	0	Viruses;Duplodnaviria;Heunggongvirae;Uroviricota;Caudoviricetes;;	geNomad
all_k141_5765879	Metagenome	5234	6.29	0	Viruses;Duplodnaviria;Heunggongvirae;Uroviricota;Caudoviricetes;;	geNomad		d__Bacteria;p__Bacteroidota;c__Bacteroidia;o__Chitinophagales;f__Chitinophagaceae;g__Sediminibacterium;s__Sediminibacterium sp002281875
all_k141_5783300	Metagenome	7632	NA	0	LTR_retrotransposon	HMMER	Up-regulated D1		Viridiplantae
all_k141_5783551	Metagenome	5335	11.16	0	Viruses;Duplodnaviria;Heunggongvirae;Uroviricota;Caudoviricetes;;	geNomad
all_k141_5784744	Metagenome	7715	16.61	0	Viruses;Duplodnaviria;Heunggongvirae;Uroviricota;Caudoviricetes;;	geNomad
all_k141_5786369	Metagenome	15488	NA	0	Viruses;Duplodnaviria;Heunggongvirae;Uroviricota;Caudoviricetes;;	geNomad	Up-regulated D1
all_k141_5807179	Metagenome	7446	7.74	0	Viruses;Duplodnaviria;Heunggongvirae;Uroviricota;Caudoviricetes;;	geNomad		d__Bacteria;p__Pseudomonadota;c__Alphaproteobacteria;o__Sphingomonadales;f__Sphingomonadaceae;g__Novosphingobium;s__Novosphingobium sp031410955
all_k141_5807959	Metagenome	27690	67.76	0	Viruses;Duplodnaviria;Heunggongvirae;Uroviricota;Caudoviricetes;;	geNomad	Up-regulated D2
all_k141_5809552	Metagenome	6808	NA	0	Viruses;Duplodnaviria;Heunggongvirae;Uroviricota;Caudoviricetes;;	geNomad
all_k141_5826094	Metagenome	6330	4.02	0	Viruses;Duplodnaviria;Heunggongvirae;Uroviricota;Caudoviricetes;;	geNomad
all_k141_5826553	Metagenome	8723	3.72	0	Viruses;Duplodnaviria;Heunggongvirae;Uroviricota;Caudoviricetes;;Herelleviridae	geNomad		d__Bacteria;p__Bacillota;c__Bacilli;o__Lactobacillales;f__Streptococcaceae;g__Streptococcus;s__Streptococcus thermophilus
all_k141_5827750	Metagenome	7849	14.42	0	Viruses;Duplodnaviria;Heunggongvirae;Uroviricota;Caudoviricetes;;	geNomad
all_k141_582881	Metagenome	16832	18.84	0	Viruses;Duplodnaviria;Heunggongvirae;Uroviricota;Caudoviricetes;;	geNomad
all_k141_5832054	Metagenome	5205	8.95	0	Viruses;Duplodnaviria;Heunggongvirae;Uroviricota;Caudoviricetes;;	geNomad		d__Bacteria;p__Pseudomonadota;c__Alphaproteobacteria;o__Rhodobacterales;f__Rhodobacteraceae;g__Pararhodobacter;s__Pararhodobacter sp034676545
all_k141_5838337|provirus_12440_51544	Metagenome	39105	100	0	Viruses;Duplodnaviria;Heunggongvirae;Uroviricota;Caudoviricetes;;	geNomad		d__Bacteria;p__Pseudomonadota;c__Alphaproteobacteria;o__Sphingomonadales;f__Sphingomonadaceae;g__Novosphingobium;s__
all_k141_584477	Metagenome	27455	36.86	0	Viruses;Varidnaviria;Bamfordvirae;Nucleocytoviricota;Megaviricetes;Imitervirales;	geNomad	Up-regulated D1
all_k141_5848883	Metagenome	8263	5.77	0	Viruses;Duplodnaviria;Heunggongvirae;Uroviricota;Caudoviricetes;;	geNomad
all_k141_5852044	Metagenome	8110	4.31	0	Viruses;Varidnaviria;Bamfordvirae;Nucleocytoviricota;Megaviricetes;Algavirales;Phycodnaviridae	geNomad
all_k141_5853461	Metagenome	6189	3.42	0	Viruses;Duplodnaviria;Heunggongvirae;Uroviricota;Caudoviricetes;;	geNomad
all_k141_5864082	Metagenome	10227	NA	0	Viruses;Duplodnaviria;Heunggongvirae;Uroviricota;Caudoviricetes;;	geNomad	Down-regulated D2
all_k141_5869027	Metagenome	5830	NA	0	Viruses;Duplodnaviria;Heunggongvirae;Uroviricota;Caudoviricetes;Crassvirales;	geNomad
all_k141_5879144	Metagenome	5225	NA	0	Viruses;Duplodnaviria;Heunggongvirae;Uroviricota;Caudoviricetes;;	geNomad
all_k141_5889858	Metagenome	81089	6.89	0	Viruses;Varidnaviria;Bamfordvirae;Nucleocytoviricota;Megaviricetes;;	geNomad	Up-regulated D1
all_k141_5899968	Metagenome	11986	8.03	0	Viruses;Duplodnaviria;Heunggongvirae;Uroviricota;Caudoviricetes;;	geNomad
all_k141_5900189	Metagenome	5115	NA	0	Viruses;Duplodnaviria;Heunggongvirae;Uroviricota;Caudoviricetes;;	geNomad		d__Bacteria;p__Pseudomonadota;c__Alphaproteobacteria;o__Sphingomonadales;f__Sphingomonadaceae;g__Novosphingobium;s__Novosphingobium sp041184605
all_k141_5906053	Metagenome	16353	34.11	0	Viruses;Duplodnaviria;Heunggongvirae;Uroviricota;Caudoviricetes;;	geNomad
all_k141_5917612	Metagenome	6764	NA	0	Viruses;Varidnaviria;Bamfordvirae;Nucleocytoviricota;Megaviricetes;Algavirales;Phycodnaviridae	geNomad		d__Bacteria;p__Bacillota;c__Clostridia;o__Peptostreptococcales;f__Peptostreptococcaceae;g__Clostridioides;s__Clostridioides sp021561035
all_k141_592383	Metagenome	14394	16.99	0	Viruses;Duplodnaviria;Heunggongvirae;Uroviricota;Caudoviricetes;;	geNomad
all_k141_5936390	Metagenome	5908	7.3	0	Viruses;Duplodnaviria;Heunggongvirae;Uroviricota;Caudoviricetes;;	geNomad
all_k141_5940569	Metagenome	8245	16.82	0	Viruses;Duplodnaviria;Heunggongvirae;Uroviricota;Caudoviricetes;;	geNomad
all_k141_595228	Metagenome	8631	2.3	0	Viruses;Duplodnaviria;Heunggongvirae;Uroviricota;Caudoviricetes;;	geNomad
all_k141_5952816	Metagenome	10175	0.86	0	Viruses;Duplodnaviria;Heunggongvirae;Uroviricota;Caudoviricetes;;	geNomad
all_k141_5953248	Metagenome	13377	4.36	0	Viruses;Duplodnaviria;Heunggongvirae;Uroviricota;Caudoviricetes;;	geNomad	Down-regulated D1
all_k141_5955518	Metagenome	5457	7.31	0	Viruses;Duplodnaviria;Heunggongvirae;Uroviricota;Caudoviricetes;;Schitoviridae	geNomad
all_k141_5974460	Metagenome	11983	6.5	0	Viruses;Duplodnaviria;Heunggongvirae;Uroviricota;Caudoviricetes;;Peduoviridae	geNomad		d__Bacteria;p__Pseudomonadota;c__Gammaproteobacteria;o__Burkholderiales;f__Burkholderiaceae;g__JANYJJ01;s__JANYJJ01 sp031386065
all_k141_5980440	Metagenome	6973	16.36	0	Viruses;Duplodnaviria;Heunggongvirae;Uroviricota;Caudoviricetes;;Autographiviridae	geNomad
all_k141_6005314	Metagenome	5108	2.2	0	Viruses;Duplodnaviria;Heunggongvirae;Uroviricota;Caudoviricetes;;	geNomad
all_k141_6012530	Metagenome	32568	55.06	0	Viruses;Duplodnaviria;Heunggongvirae;Uroviricota;Caudoviricetes;;	geNomad		d__Bacteria;p__Pseudomonadota;c__Gammaproteobacteria;o__Burkholderiales;f__Burkholderiaceae;g__Rhodoferax_C;s__Rhodoferax_C sp017798165
all_k141_6014423	Metagenome	5576	7.52	0	Viruses;Duplodnaviria;Heunggongvirae;Uroviricota;Caudoviricetes;;Schitoviridae	geNomad
all_k141_6019560	Metagenome	10915	3.89	0	Viruses;Varidnaviria;Bamfordvirae;Nucleocytoviricota;Megaviricetes;Imitervirales;Mimiviridae	geNomad
all_k141_6019878	Metagenome	9331	1.15	0	Viruses;Duplodnaviria;Heunggongvirae;Uroviricota;Caudoviricetes;;	geNomad
all_k141_6024844	Metagenome	5157	2.83	0	Viruses;Duplodnaviria;Heunggongvirae;Uroviricota;Caudoviricetes;;	geNomad
all_k141_6027591	Metagenome	6349	1.26	0	Viruses;Varidnaviria;Bamfordvirae;Nucleocytoviricota;Megaviricetes;Imitervirales;Mimiviridae	geNomad
all_k141_6046931	Metagenome	17699	6.35	0	Viruses;Duplodnaviria;Heunggongvirae;Uroviricota;Caudoviricetes;;	geNomad	Up-regulated D1
all_k141_6049615	Metagenome	15971	46.88	0	Viruses;Duplodnaviria;Heunggongvirae;Uroviricota;Caudoviricetes;;	geNomad
all_k141_6052876	Metagenome	5123	2.3	0	Viruses;Duplodnaviria;Heunggongvirae;Uroviricota;Caudoviricetes;;Ackermannviridae	geNomad
all_k141_606364	Metagenome	8591	1.86	0	Viruses;Varidnaviria;Bamfordvirae;Nucleocytoviricota;Pokkesviricetes;Chitovirales;Poxviridae	geNomad		d__Bacteria;p__Patescibacteriota;c__Minisyncoccia;o__UBA9973;f__GWA1-40-21;g__Bog-1340;s__Bog-1340 sp903823865
all_k141_6072239	Metagenome	8844	3.11	0	Viruses;Varidnaviria;Bamfordvirae;Nucleocytoviricota;Megaviricetes;Pimascovirales;Iridoviridae	geNomad		d__Bacteria;p__Bacillota;c__Bacilli;o__Erysipelotrichales;f__Erysipelotrichaceae;g__Holdemanella;s__Holdemanella biformis
all_k141_6077217	Metagenome	5590	4.1	0	Viruses;Duplodnaviria;Heunggongvirae;Uroviricota;Caudoviricetes;;	geNomad
all_k141_608042	Metagenome	9933	1.68	0	Viruses;Duplodnaviria;Heunggongvirae;Uroviricota;Caudoviricetes;;	geNomad
all_k141_6090419	Metagenome	12832	17.51	0	Viruses;Duplodnaviria;Heunggongvirae;Uroviricota;Caudoviricetes;;Schitoviridae	geNomad
all_k141_6098247	Metagenome	5061	1.76	0	Viruses;Duplodnaviria;Heunggongvirae;Uroviricota;Caudoviricetes;;	geNomad
all_k141_6099598	Metagenome	37271	100	0	Viruses;Duplodnaviria;Heunggongvirae;Uroviricota;Caudoviricetes;;	geNomad
all_k141_6106373	Metagenome	6983	3.41	0	Viruses;Varidnaviria;Bamfordvirae;Nucleocytoviricota;Megaviricetes;Algavirales;Phycodnaviridae	geNomad
all_k141_6113653	Metagenome	27775	2.32	0	Viruses;Duplodnaviria;Heunggongvirae;Uroviricota;Caudoviricetes;;	geNomad
all_k141_6119412_fragment_1	Metagenome	9212	100	0	Viruses;Monodnaviria;Loebvirae;Hofneiviricota;Faserviricetes;Tubulavirales;Inoviridae	geNomad		d__Bacteria;p__Pseudomonadota;c__Gammaproteobacteria;o__Burkholderiales;f__Burkholderiaceae;g__JANYJJ01;s__
all_k141_6136307	Metagenome	6840	2.82	0	Viruses;Duplodnaviria;Heunggongvirae;Uroviricota;Caudoviricetes;;	geNomad
all_k141_6142353	Metagenome	30102	1.47	0	Viruses;Varidnaviria;Bamfordvirae;Nucleocytoviricota;Megaviricetes;Algavirales;Phycodnaviridae	geNomad	Up-regulated D2
all_k141_6149689	Metagenome	32458	10.73	0	Viruses;Duplodnaviria;Heunggongvirae;Uroviricota;Caudoviricetes;;	geNomad
all_k141_6149864	Metagenome	9300	5.27	0	Viruses;Duplodnaviria;Heunggongvirae;Uroviricota;Caudoviricetes;;Straboviridae	geNomad
all_k141_61516	Metagenome	11045	13.92	0	Viruses;Duplodnaviria;Heunggongvirae;Uroviricota;Caudoviricetes;;	geNomad
all_k141_6155601	Metagenome	5155	1.77	0	Viruses;Duplodnaviria;Heunggongvirae;Uroviricota;Caudoviricetes;;	geNomad
all_k141_6165977	Metagenome	5064	2.17	0	Viruses;Duplodnaviria;Heunggongvirae;Uroviricota;Caudoviricetes;;	geNomad
all_k141_6169399	Metagenome	5097	12.04	0	Viruses;Duplodnaviria;Heunggongvirae;Uroviricota;Caudoviricetes;;	geNomad
all_k141_6176398	Metagenome	17129	21.86	0	Viruses;Duplodnaviria;Heunggongvirae;Uroviricota;Caudoviricetes;;	geNomad
all_k141_6177183	Metagenome	6027	10.79	0	Viruses;Duplodnaviria;Heunggongvirae;Uroviricota;Caudoviricetes;;	geNomad
all_k141_6177982	Metagenome	8783	21.3	0	Viruses;Duplodnaviria;Heunggongvirae;Uroviricota;Caudoviricetes;;	geNomad
all_k141_6182297	Metagenome	7542	7.96	0	Viruses;Duplodnaviria;Heunggongvirae;Uroviricota;Caudoviricetes;;	geNomad
all_k141_6189122	Metagenome	9530	NA	0	Viruses;Duplodnaviria;Heunggongvirae;Uroviricota;Caudoviricetes;;	geNomad		d__Bacteria;p__Pseudomonadota;c__Gammaproteobacteria;o__Burkholderiales;f__Burkholderiaceae;g__Hydrogenophaga;s__Hydrogenophaga sp018780075
all_k141_618991	Metagenome	8229	0.75	0	Viruses;Varidnaviria;Bamfordvirae;Nucleocytoviricota;Megaviricetes;Imitervirales;Mimiviridae	geNomad
all_k141_619465	Metagenome	14056	6.2	0	Viruses;Duplodnaviria;Heunggongvirae;Uroviricota;Caudoviricetes;;	geNomad
all_k141_6204317	Metagenome	5846	11.88	0	Viruses;Duplodnaviria;Heunggongvirae;Uroviricota;Caudoviricetes;;	geNomad
all_k141_6227240	Metagenome	5364	NA	0	Viruses;Duplodnaviria;Heunggongvirae;Uroviricota;Caudoviricetes;Crassvirales;	geNomad
all_k141_6242213	Metagenome	20914	7.36	0	Viruses;Varidnaviria;Bamfordvirae;Nucleocytoviricota;Megaviricetes;Imitervirales;Mimiviridae	geNomad
all_k141_6245963	Metagenome	26227	48.1	0	Viruses;Duplodnaviria;Heunggongvirae;Uroviricota;Caudoviricetes;;	geNomad		d__Bacteria;p__Cyanobacteriota;c__Cyanobacteriia;o__Cyanobacteriales;f__Chamaesiphonaceae;g__Chamaesiphon;s__Chamaesiphon sp041738715
all_k141_6251259	Metagenome	16182	NA	0	Viruses;Duplodnaviria;Heunggongvirae;Uroviricota;Caudoviricetes;;	geNomad	Up-regulated D1
all_k141_6254056	Metagenome	13198	3.14	0	Viruses;Varidnaviria;Bamfordvirae;Nucleocytoviricota;Pokkesviricetes;Chitovirales;Poxviridae	geNomad
all_k141_6266374	Metagenome	6672	62.2	0	LTR_retrotransposon	HMMER			Viridiplantae
all_k141_6275921|provirus_8130_32789	Metagenome	24660	30.12	0	Viruses;Duplodnaviria;Heunggongvirae;Uroviricota;Caudoviricetes;;	geNomad		d__Bacteria;p__Pseudomonadota;c__Gammaproteobacteria;o__Burkholderiales;f__Burkholderiaceae;g__CAMBDR01;s__CAMBDR01 sp039799405
all_k141_6280552	Metagenome	5459	7.2	0	Viruses;Duplodnaviria;Heunggongvirae;Uroviricota;Caudoviricetes;;	geNomad
all_k141_6288122	Metagenome	6057	16.3	0	Viruses;Duplodnaviria;Heunggongvirae;Uroviricota;Caudoviricetes;;	geNomad
all_k141_6292305	Metagenome	10066	NA	0	Viruses;Duplodnaviria;Heunggongvirae;Uroviricota;Caudoviricetes;;	geNomad		d__Bacteria;p__Pseudomonadota;c__Gammaproteobacteria;o__Burkholderiales;f__Chromobacteriaceae;g__Chromobacterium;s__Chromobacterium amazonense
all_k141_6295825|provirus_6035_34302	Metagenome	28268	48.43	0	Viruses;Duplodnaviria;Heunggongvirae;Uroviricota;Caudoviricetes;;	geNomad	Up-regulated D2
all_k141_6306123|provirus_4318_40831	Metagenome	36514	14.84	0	Viruses;Duplodnaviria;Heunggongvirae;Uroviricota;Caudoviricetes;;	geNomad
all_k141_6323248	Metagenome	10660	5.63	0	Viruses;Duplodnaviria;Heunggongvirae;Uroviricota;Caudoviricetes;;	geNomad
all_k141_6340306	Metagenome	27225	13.24	0	Viruses;Duplodnaviria;Heunggongvirae;Uroviricota;Caudoviricetes;;	geNomad
all_k141_6345461	Metagenome	5528	4.65	0	Viruses;Duplodnaviria;Heunggongvirae;Uroviricota;Caudoviricetes;;	geNomad
all_k141_6349707	Metagenome	6740	14.56	0	Viruses;Duplodnaviria;Heunggongvirae;Uroviricota;Caudoviricetes;;	geNomad		d__Bacteria;p__Planctomycetota;c__Planctomycetia;o__Planctomycetales;f__Planctomycetaceae;g__SXXK01;s__SXXK01 sp945861975
all_k141_6354400	Metagenome	22630	20.87	0	Viruses;Duplodnaviria;Heunggongvirae;Uroviricota;Caudoviricetes;;	geNomad
all_k141_6356576	Metagenome	9029	NA	0	Viruses;Duplodnaviria;Heunggongvirae;Uroviricota;Caudoviricetes;;	geNomad
all_k141_6366981	Metagenome	17724	7.64	0	Viruses;Duplodnaviria;Heunggongvirae;Uroviricota;Caudoviricetes;;	geNomad
all_k141_6368163	Metagenome	10532	6.21	0	Viruses;Duplodnaviria;Heunggongvirae;Uroviricota;Caudoviricetes;;	geNomad
all_k141_6374340	Metagenome	18639	51.81	0	Viruses;Duplodnaviria;Heunggongvirae;Uroviricota;Caudoviricetes;;	geNomad
all_k141_6377524	Metagenome	5297	NA	0	Viruses;Duplodnaviria;Heunggongvirae;Uroviricota;Caudoviricetes;;Herelleviridae	geNomad
all_k141_6384531	Metagenome	35854	100	0	Viruses;Duplodnaviria;Heunggongvirae;Uroviricota;Caudoviricetes;;	geNomad		d__Bacteria;p__Bacteroidota;c__Bacteroidia;o__Flavobacteriales;f__Flavobacteriaceae;g__Flavobacterium;s__Flavobacterium psychrophilum
all_k141_6387445	Metagenome	6378	14.58	0	Viruses;Duplodnaviria;Heunggongvirae;Uroviricota;Caudoviricetes;;	geNomad
all_k141_6406491	Metagenome	12593	29.86	0	Viruses;Duplodnaviria;Heunggongvirae;Uroviricota;Caudoviricetes;;	geNomad
all_k141_6416438	Metagenome	67613	91.79	0	Viruses;Duplodnaviria;Heunggongvirae;Uroviricota;Caudoviricetes;;Schitoviridae	geNomad
all_k141_6446777	Metagenome	5013	NA	0	Viruses;Duplodnaviria;Heunggongvirae;Uroviricota;Caudoviricetes;;	geNomad		d__Bacteria;p__Pseudomonadota;c__Gammaproteobacteria;o__Pseudomonadales;f__Moraxellaceae;g__Acinetobacter;s__Acinetobacter sp002165305
all_k141_6448251	Metagenome	25549	40.97	0	Viruses;Duplodnaviria;Heunggongvirae;Uroviricota;Caudoviricetes;;	geNomad		d__Bacteria;p__Pseudomonadota;c__Alphaproteobacteria;o__Caulobacterales;f__Caulobacteraceae;g__Caulobacter;s__Caulobacter sp936942565
all_k141_645577	Metagenome	33206	57.4	0	Viruses;Duplodnaviria;Heunggongvirae;Uroviricota;Caudoviricetes;;	geNomad
all_k141_6456016	Metagenome	15240	13.7	0	Viruses;Duplodnaviria;Heunggongvirae;Uroviricota;Caudoviricetes;;	geNomad		d__Bacteria;p__Bacteroidota;c__Bacteroidia;o__Flavobacteriales;f__Flavobacteriaceae;g__Flavobacterium;s__Flavobacterium succinicans_A
all_k141_6461312	Metagenome	57288	69.61	0	Viruses;Duplodnaviria;Heunggongvirae;Uroviricota;Caudoviricetes;;	geNomad
all_k141_6461443	Metagenome	11177	NA	0	Viruses;Varidnaviria;Bamfordvirae;Nucleocytoviricota;Megaviricetes;Imitervirales;Mimiviridae	geNomad
all_k141_6464185	Metagenome	50378	46.15	0	Viruses;Duplodnaviria;Heunggongvirae;Uroviricota;Caudoviricetes;;	geNomad
all_k141_6465202	Metagenome	5255	6.54	0	Viruses;Duplodnaviria;Heunggongvirae;Uroviricota;Caudoviricetes;;	geNomad		d__Bacteria;p__Actinomycetota;c__Actinomycetes;o__Mycobacteriales;f__Mycobacteriaceae;g__Mycobacterium;s__Mycobacterium nativiensis
all_k141_6475324	Metagenome	5936	NA	0	Viruses;Duplodnaviria;Heunggongvirae;Uroviricota;Caudoviricetes;;	geNomad
all_k141_6483621	Metagenome	8160	NA	0	LTR_retrotransposon	HMMER			Viridiplantae
all_k141_6496447_fragment_1	Metagenome	5193	NA	0	Viruses;Monodnaviria;Loebvirae;Hofneiviricota;Faserviricetes;Tubulavirales;Inoviridae	geNomad		d__Bacteria;p__Pseudomonadota;c__Gammaproteobacteria;o__Burkholderiales;f__Burkholderiaceae;g__;s__
all_k141_6497310	Metagenome	12132	2.33	0	Viruses;Varidnaviria;Bamfordvirae;Nucleocytoviricota;Megaviricetes;Algavirales;Phycodnaviridae	geNomad	Down-regulated D2
all_k141_6499951	Metagenome	5787	1.7	0	Viruses;Duplodnaviria;Heunggongvirae;Uroviricota;Caudoviricetes;;Straboviridae	geNomad
all_k141_6512050	Metagenome	6438	NA	0	Viruses;Duplodnaviria;Heunggongvirae;Uroviricota;Caudoviricetes;;	geNomad		d__Bacteria;p__Bacteroidota;c__Bacteroidia;o__Flavobacteriales;f__Flavobacteriaceae;g__Asprobacillus;s__Asprobacillus sp913060575
all_k141_653422	Metagenome	10188	7.36	0	Viruses;Duplodnaviria;Heunggongvirae;Uroviricota;Caudoviricetes;;	geNomad		d__Bacteria;p__Pseudomonadota;c__Gammaproteobacteria;o__Pseudomonadales;f__Moraxellaceae;g__Acinetobacter;s__Acinetobacter bouvetii
all_k141_6542514	Metagenome	10409	NA	0	Viruses;Duplodnaviria;Heunggongvirae;Uroviricota;Caudoviricetes;;	geNomad		d__Bacteria;p__Pseudomonadota;c__Gammaproteobacteria;o__Burkholderiales;f__Burkholderiaceae;g__Hydrogenophaga;s__Hydrogenophaga intermedia_A
all_k141_655700	Metagenome	17598	46.77	0	Viruses;Duplodnaviria;Heunggongvirae;Uroviricota;Caudoviricetes;;	geNomad
all_k141_6571689	Metagenome	14958	32.98	0	Viruses;Duplodnaviria;Heunggongvirae;Uroviricota;Caudoviricetes;;	geNomad
all_k141_6571846	Metagenome	14899	14.21	0	Viruses;Duplodnaviria;Heunggongvirae;Uroviricota;Caudoviricetes;;	geNomad
all_k141_6592658	Metagenome	7147	2.71	0	Viruses;Duplodnaviria;Heunggongvirae;Uroviricota;Caudoviricetes;;	geNomad
all_k141_6615916	Metagenome	7377	19.08	0	Viruses;Duplodnaviria;Heunggongvirae;Uroviricota;Caudoviricetes;;	geNomad
all_k141_6624411	Metagenome	6712	NA	0	Viruses;Duplodnaviria;Heunggongvirae;Uroviricota;Caudoviricetes;;	geNomad
all_k141_6627020	Metagenome	7919	13.03	0	Viruses;Duplodnaviria;Heunggongvirae;Uroviricota;Caudoviricetes;;	geNomad
all_k141_6629351	Metagenome	6776	NA	0	Viruses;Duplodnaviria;Heunggongvirae;Uroviricota;Caudoviricetes;;	geNomad		d__Bacteria;p__Patescibacteriota;c__JAEDAM01;o__BD1-5;f__UBA2023;g__JABFSX01;s__
all_k141_6636190	Metagenome	12042	0.95	0	Viruses;Duplodnaviria;Heunggongvirae;Uroviricota;Caudoviricetes;;	geNomad
all_k141_6639765	Metagenome	17200	9.89	0	Viruses;Duplodnaviria;Heunggongvirae;Uroviricota;Caudoviricetes;;	geNomad
all_k141_6642271	Metagenome	5063	2.06	0	Viruses;Varidnaviria;Bamfordvirae;;;;	geNomad		d__Archaea;p__Asgardarchaeota;c__Hermodarchaeia;o__Hermodarchaeales;f__Hermodarchaeaceae;g__Hermodarchaeum;s__Hermodarchaeum sp016550395
all_k141_6644263	Metagenome	6108	14.4	0	Viruses;Duplodnaviria;Heunggongvirae;Uroviricota;Caudoviricetes;;Autographiviridae	geNomad
all_k141_6650183	Metagenome	33367	75.73	0	Viruses;Duplodnaviria;Heunggongvirae;Uroviricota;Caudoviricetes;;	geNomad		d__Bacteria;p__Bdellovibrionota;c__Bacteriovoracia;o__Bacteriovoracales;f__Bacteriovoracaceae;g__Bacteriovorax;s__Bacteriovorax sp947377285
all_k141_6652323	Metagenome	8794	20.63	0	Viruses;Duplodnaviria;Heunggongvirae;Uroviricota;Caudoviricetes;;Autographiviridae	geNomad
all_k141_6652429	Metagenome	21319	12.49	0	Viruses;Varidnaviria;Bamfordvirae;Nucleocytoviricota;Megaviricetes;Pimascovirales;Iridoviridae	geNomad
all_k141_6654320	Metagenome	22598	37.14	0	Viruses;Duplodnaviria;Heunggongvirae;Uroviricota;Caudoviricetes;;	geNomad
all_k141_6658210	Metagenome	6526	15.25	0	Viruses;Duplodnaviria;Heunggongvirae;Uroviricota;Caudoviricetes;;	geNomad
all_k141_6659206_fragment_1	Metagenome	6087	8.27	0	Viruses;Duplodnaviria;Heunggongvirae;Uroviricota;Caudoviricetes;;	geNomad		d__Bacteria;p__Pseudomonadota;c__Gammaproteobacteria;o__Burkholderiales;f__Burkholderiaceae;g__Hydrogenophaga;s__Hydrogenophaga sp022844385
all_k141_66651	Metagenome	20450	22.55	0	Viruses;Duplodnaviria;Heunggongvirae;Uroviricota;Caudoviricetes;;	geNomad		d__Archaea;p__Methanobacteriota;c__Methanobacteria;o__Methanobacteriales;f__Methanobacteriaceae;g__Methanarmilla;s__Methanarmilla sp002208625
all_k141_6667367	Metagenome	15537	25.76	0	Viruses;Duplodnaviria;Heunggongvirae;Uroviricota;Caudoviricetes;;	geNomad
all_k141_6669527	Metagenome	9933	8.99	0	Viruses;Duplodnaviria;Heunggongvirae;Uroviricota;Caudoviricetes;;	geNomad		d__Bacteria;p__Pseudomonadota;c__Gammaproteobacteria;o__Pseudomonadales;f__Pseudomonadaceae;g__Stutzerimonas;s__Stutzerimonas sp004010935
all_k141_6671457	Metagenome	9092	5.16	0	Viruses;Duplodnaviria;Heunggongvirae;Uroviricota;Caudoviricetes;;	geNomad
all_k141_6673447	Metagenome	5013	0.4	0	Viruses;Varidnaviria;Bamfordvirae;Nucleocytoviricota;Megaviricetes;Imitervirales;Mimiviridae	geNomad
all_k141_6673978	Metagenome	206695	100	0	Viruses;Duplodnaviria;Heunggongvirae;Uroviricota;Caudoviricetes;;	geNomad
all_k141_6675318	Metagenome	5422	14.75	0	Viruses;Duplodnaviria;Heunggongvirae;Uroviricota;Caudoviricetes;;	geNomad
all_k141_6678634	Metagenome	10026	4.57	0	Viruses;Duplodnaviria;Heunggongvirae;Uroviricota;Caudoviricetes;;	geNomad
all_k141_6683050	Metagenome	9017	7.71	0	Viruses;Duplodnaviria;Heunggongvirae;Uroviricota;Caudoviricetes;;	geNomad
all_k141_669133	Metagenome	5230	10.17	0	Viruses;Duplodnaviria;Heunggongvirae;Uroviricota;Caudoviricetes;;	geNomad		d__Bacteria;p__Pseudomonadota;c__Gammaproteobacteria;o__Pseudomonadales;f__Moraxellaceae;g__Acinetobacter;s__Acinetobacter sp001696615
all_k141_6692835	Metagenome	5140	15.19	0	Viruses;Duplodnaviria;Heunggongvirae;Uroviricota;Caudoviricetes;;	geNomad
all_k141_6697838	Metagenome	7514	2.4	0	Viruses;Varidnaviria;Bamfordvirae;Nucleocytoviricota;Megaviricetes;Algavirales;Phycodnaviridae	geNomad
all_k141_6714256	Metagenome	8466	6.11	0	Viruses;Duplodnaviria;Heunggongvirae;Uroviricota;Caudoviricetes;Crassvirales;	geNomad
all_k141_6716720	Metagenome	10787	7.18	0	Viruses;Duplodnaviria;Heunggongvirae;Uroviricota;Caudoviricetes;;	geNomad
all_k141_6728667	Metagenome	5794	5.6	0	Viruses;Duplodnaviria;Heunggongvirae;Uroviricota;Caudoviricetes;Crassvirales;	geNomad
all_k141_6734103	Metagenome	16892	15.88	0	Viruses;Duplodnaviria;Heunggongvirae;Uroviricota;Caudoviricetes;;	geNomad
all_k141_6735943	Metagenome	10380	3.54	0	Viruses;Varidnaviria;Bamfordvirae;Nucleocytoviricota;Pokkesviricetes;Chitovirales;Poxviridae	geNomad	Down-regulated D2	d__Archaea;p__;c__;o__;f__;g__;s__
all_k141_6748457	Metagenome	9488	16.8	0	Viruses;Duplodnaviria;Heunggongvirae;Uroviricota;Caudoviricetes;;	geNomad
all_k141_6750577	Metagenome	7447	15.45	0	Viruses;Duplodnaviria;Heunggongvirae;Uroviricota;Caudoviricetes;;Autographiviridae	geNomad	Down-regulated D1
all_k141_6768833	Metagenome	7909	1.83	0	Viruses;Varidnaviria;Bamfordvirae;Nucleocytoviricota;Megaviricetes;Pimascovirales;Iridoviridae	geNomad
all_k141_6776682	Metagenome	39136	7.78	0	Viruses;Varidnaviria;Bamfordvirae;Nucleocytoviricota;Megaviricetes;;	geNomad
all_k141_679094	Metagenome	5499	1.14	0	Viruses;Varidnaviria;Bamfordvirae;Nucleocytoviricota;Megaviricetes;Pimascovirales;Marseilleviridae	geNomad
all_k141_6794165	Metagenome	11187	NA	0	Viruses;Duplodnaviria;Heunggongvirae;Uroviricota;Caudoviricetes;;	geNomad
all_k141_6795469	Metagenome	8113	NA	0	Viruses;Duplodnaviria;Heunggongvirae;Uroviricota;Caudoviricetes;;	geNomad
all_k141_6795592	Metagenome	12586	11.18	0	Viruses;Duplodnaviria;Heunggongvirae;Uroviricota;Caudoviricetes;;	geNomad		d__Bacteria;p__Cyanobacteriota;c__Cyanobacteriia;o__Cyanobacteriales;f__Microcoleaceae;g__Microcoleus;s__Microcoleus sp036701585
all_k141_6806147_fragment_2	Metagenome	12662	34.58	0	Viruses;Duplodnaviria;Heunggongvirae;Uroviricota;Caudoviricetes;;	geNomad	Up-regulated D2	d__Bacteria;p__Pseudomonadota;c__Gammaproteobacteria;o__Burkholderiales;f__Burkholderiaceae;g__UBA2334;s__
all_k141_6808283	Metagenome	26470	24.23	0	Viruses;Duplodnaviria;Heunggongvirae;Uroviricota;Caudoviricetes;;	geNomad
all_k141_6811147	Metagenome	55800	77.38	0	Viruses;Duplodnaviria;Heunggongvirae;Uroviricota;Caudoviricetes;;	geNomad
all_k141_6826235	Metagenome	5571	9.48	0	Viruses;Duplodnaviria;Heunggongvirae;Uroviricota;Caudoviricetes;;	geNomad		d__Bacteria;p__Pseudomonadota;c__Alphaproteobacteria;o__Rhodobacterales;f__Rhodobacteraceae;g__JAVSGI01;s__JAVSGI01 sp032334235
all_k141_6830246	Metagenome	9998	0.8	0	Viruses;Varidnaviria;Bamfordvirae;Nucleocytoviricota;Megaviricetes;Algavirales;Phycodnaviridae	geNomad
all_k141_6840618	Metagenome	68614	NA	0	Viruses;Varidnaviria;Bamfordvirae;Nucleocytoviricota;Pokkesviricetes;Chitovirales;Poxviridae	geNomad
all_k141_68464	Metagenome	5817	5.23	0	Viruses;Monodnaviria;Sangervirae;Phixviricota;Malgrandaviricetes;Petitvirales;Microviridae	geNomad		d__Bacteria;p__Bacteroidota;c__Bacteroidia;o__Flavobacteriales;f__Flavobacteriaceae;g__Flavobacterium;s__Flavobacterium rhamnosiphilum
all_k141_6847327	Metagenome	19626	10.64	0	Viruses;Duplodnaviria;Heunggongvirae;Uroviricota;Caudoviricetes;;	geNomad
all_k141_6850664	Metagenome	8749	0.7	0	Viruses;Varidnaviria;Bamfordvirae;Nucleocytoviricota;Megaviricetes;Imitervirales;Mimiviridae	geNomad
all_k141_6851860	Metagenome	11585	10.02	0	Viruses;Duplodnaviria;Heunggongvirae;Uroviricota;Caudoviricetes;;	geNomad
all_k141_6858841	Metagenome	9343	18.99	0	Viruses;Duplodnaviria;Heunggongvirae;Uroviricota;Caudoviricetes;;	geNomad		d__Bacteria;p__Pseudomonadota;c__Gammaproteobacteria;o__Burkholderiales;f__Burkholderiaceae;g__Methylibium;s__Methylibium sp031393925
all_k141_6859588	Metagenome	5169	8.12	0	Viruses;Duplodnaviria;Heunggongvirae;Uroviricota;Caudoviricetes;;	geNomad
all_k141_6862792	Metagenome	5271	13.45	0	Viruses;Duplodnaviria;Heunggongvirae;Uroviricota;Caudoviricetes;;	geNomad
all_k141_6866378	Metagenome	5004	2.42	0	Viruses;Duplodnaviria;Heunggongvirae;Uroviricota;Caudoviricetes;;	geNomad
all_k141_686945	Metagenome	8054	4.54	0	Viruses;Duplodnaviria;Heunggongvirae;Uroviricota;Caudoviricetes;;	geNomad
all_k141_6878484	Metagenome	72495	44.31	0	Viruses;Duplodnaviria;Heunggongvirae;Uroviricota;Caudoviricetes;;	geNomad
all_k141_6881998	Metagenome	11199	23.14	0	Viruses;Duplodnaviria;Heunggongvirae;Uroviricota;Caudoviricetes;;	geNomad
all_k141_6882185	Metagenome	8066	6.86	0	Viruses;Duplodnaviria;Heunggongvirae;Uroviricota;Caudoviricetes;;	geNomad		d__Bacteria;p__Bacillota;c__Bacilli;o__Erysipelotrichales;f__Erysipelotrichaceae;g__UBA2212;s__UBA2212 sp021847325
all_k141_691447	Metagenome	17876	9.5	0	Viruses;Duplodnaviria;Heunggongvirae;Uroviricota;Caudoviricetes;;	geNomad
all_k141_691952	Metagenome	11426	0.94	0	Viruses;Varidnaviria;Bamfordvirae;Nucleocytoviricota;Megaviricetes;Imitervirales;Mimiviridae	geNomad
all_k141_6929266	Metagenome	9396	6.5	0	Viruses;Duplodnaviria;Heunggongvirae;Uroviricota;Caudoviricetes;;	geNomad
all_k141_6938547	Metagenome	8378	2.21	0	Viruses;Duplodnaviria;Heunggongvirae;Uroviricota;Caudoviricetes;;	geNomad	Down-regulated D1
all_k141_6954711	Metagenome	6523	16.9	0	Viruses;Duplodnaviria;Heunggongvirae;Uroviricota;Caudoviricetes;;	geNomad
all_k141_6955886	Metagenome	5979	8.63	0	Viruses;Duplodnaviria;Heunggongvirae;Uroviricota;Caudoviricetes;;	geNomad
all_k141_6956884	Metagenome	9140	5.27	0	Viruses;Duplodnaviria;Heunggongvirae;Uroviricota;Caudoviricetes;;	geNomad
all_k141_6958153	Metagenome	5627	8.93	0	Viruses;Duplodnaviria;Heunggongvirae;Uroviricota;Caudoviricetes;;	geNomad
all_k141_6960034	Metagenome	13019	40.65	0	Viruses;Duplodnaviria;Heunggongvirae;Uroviricota;Caudoviricetes;;	geNomad	Up-regulated D2	d__Bacteria;p__Pseudomonadota;c__Gammaproteobacteria;o__Burkholderiales;f__Burkholderiaceae;g__Hydrogenophaga;s__
all_k141_6963703	Metagenome	6325	0.52	0	Viruses;Varidnaviria;Bamfordvirae;Nucleocytoviricota;Megaviricetes;;	geNomad
all_k141_6968705	Metagenome	5464	NA	0	Viruses;Duplodnaviria;Heunggongvirae;Uroviricota;Caudoviricetes;;	geNomad		d__Bacteria;p__Cyanobacteriota;c__Cyanobacteriia;o__Pseudanabaenales;f__Pseudanabaenaceae;g__Pseudanabaena;s__Pseudanabaena sp031378395
all_k141_6971361	Metagenome	44455	41.88	0	Viruses;Duplodnaviria;Heunggongvirae;Uroviricota;Caudoviricetes;;Demerecviridae	geNomad
all_k141_697488	Metagenome	11378	14.53	0	Viruses;Duplodnaviria;Heunggongvirae;Uroviricota;Caudoviricetes;;	geNomad
all_k141_6978823	Metagenome	5258	1.63	0	Viruses;Duplodnaviria;Heunggongvirae;Uroviricota;Caudoviricetes;;	geNomad
all_k141_697898	Metagenome	5893	13.75	0	Viruses;Duplodnaviria;Heunggongvirae;Uroviricota;Caudoviricetes;;	geNomad		d__Bacteria;p__Pseudomonadota;c__Gammaproteobacteria;o__Pseudomonadales;f__Moraxellaceae;g__Acinetobacter;s__
all_k141_6985509	Metagenome	16555	44.94	0	Viruses;Duplodnaviria;Heunggongvirae;Uroviricota;Caudoviricetes;;	geNomad
all_k141_6998035	Metagenome	6936	NA	0	Viruses;Duplodnaviria;Heunggongvirae;Uroviricota;Caudoviricetes;;Kyanoviridae	geNomad		d__Bacteria;p__Bacillota;c__Bacilli;o__RF39;f__UBA660;g__UBA5026;s__UBA5026 sp948433085
all_k141_7009898	Metagenome	11091	NA	0	Viruses;Duplodnaviria;Heunggongvirae;Uroviricota;Caudoviricetes;;	geNomad
all_k141_7025194	Metagenome	19339	9.55	0	Viruses;Duplodnaviria;Heunggongvirae;Uroviricota;Caudoviricetes;;	geNomad
all_k141_7040856	Metagenome	5111	3.5	0	Viruses;Duplodnaviria;Heunggongvirae;Uroviricota;Caudoviricetes;;	geNomad
all_k141_7046875	Metagenome	7425	8.75	0	Viruses;Duplodnaviria;Heunggongvirae;Uroviricota;Caudoviricetes;;	geNomad
all_k141_7048119	Metagenome	8281	11.55	0	Viruses;Duplodnaviria;Heunggongvirae;Uroviricota;Caudoviricetes;;	geNomad
all_k141_7077906	Metagenome	10386	15.23	0	Viruses;Duplodnaviria;Heunggongvirae;Uroviricota;Caudoviricetes;;	geNomad		d__Bacteria;p__Pseudomonadota;c__Gammaproteobacteria;o__Xanthomonadales;f__Xanthomonadaceae;g__Lysobacter_I;s__Lysobacter_I sp019510125
all_k141_7078433	Metagenome	6730	3.86	0	Viruses;Duplodnaviria;Heunggongvirae;Uroviricota;Caudoviricetes;;	geNomad
all_k141_7079115	Metagenome	6644	0.53	0	Viruses;Varidnaviria;Bamfordvirae;Nucleocytoviricota;Megaviricetes;Imitervirales;Mimiviridae	geNomad
all_k141_7080191	Metagenome	11279	24.5	0	Viruses;Duplodnaviria;Heunggongvirae;Uroviricota;Caudoviricetes;;	geNomad
all_k141_7084650	Metagenome	13928	21.31	0	Viruses;Duplodnaviria;Heunggongvirae;Uroviricota;Caudoviricetes;;	geNomad
all_k141_70875	Metagenome	8297	NA	0	Viruses;Duplodnaviria;Heunggongvirae;Uroviricota;Caudoviricetes;;	geNomad		d__Bacteria;p__Bacteroidota;c__Bacteroidia;o__Flavobacteriales;f__Flavobacteriaceae;g__Flavobacterium;s__Flavobacterium palustre
all_k141_7093263	Metagenome	27813	2.24	0	Viruses;Varidnaviria;Bamfordvirae;Nucleocytoviricota;Megaviricetes;;	geNomad	Up-regulated D1
all_k141_7100736	Metagenome	5380	NA	0	Viruses;Duplodnaviria;Heunggongvirae;Uroviricota;Caudoviricetes;;	geNomad
all_k141_7104879	Metagenome	7996	9.6	0	Viruses;Duplodnaviria;Heunggongvirae;Uroviricota;Caudoviricetes;;	geNomad
all_k141_7105161	Metagenome	9721	16.22	0	Viruses;Duplodnaviria;Heunggongvirae;Uroviricota;Caudoviricetes;;	geNomad
all_k141_7132317	Metagenome	10505	4.79	0	Viruses;Duplodnaviria;Heunggongvirae;Uroviricota;Caudoviricetes;;Kyanoviridae	geNomad
all_k141_7141943	Metagenome	7372	0.65	0	Viruses;Varidnaviria;Bamfordvirae;Nucleocytoviricota;Megaviricetes;Imitervirales;Mimiviridae	geNomad
all_k141_7149798	Metagenome	5065	NA	0	Viruses;Duplodnaviria;Heunggongvirae;Uroviricota;Caudoviricetes;;	geNomad		d__Bacteria;p__Bacteroidota;c__Bacteroidia;o__Flavobacteriales;f__Flavobacteriaceae;g__Flavobacterium;s__Flavobacterium hydatis
all_k141_7152474	Metagenome	17482	37.9	0	Viruses;Duplodnaviria;Heunggongvirae;Uroviricota;Caudoviricetes;;	geNomad
all_k141_7154676	Metagenome	44852	41.15	0	Viruses;Duplodnaviria;Heunggongvirae;Uroviricota;Caudoviricetes;;	geNomad	Up-regulated D1
all_k141_7154683	Metagenome	77309	100	0	Viruses;Duplodnaviria;Heunggongvirae;Uroviricota;Caudoviricetes;;	geNomad
all_k141_7154691	Metagenome	107848	100	0	Viruses;Duplodnaviria;Heunggongvirae;Uroviricota;Caudoviricetes;;	geNomad
all_k141_7154913	Metagenome	5527	100	0	Viruses;Monodnaviria;Sangervirae;Phixviricota;Malgrandaviricetes;Petitvirales;Microviridae	geNomad
all_k141_7155032	Metagenome	6710	100	0	Viruses;Monodnaviria;Loebvirae;Hofneiviricota;Faserviricetes;Tubulavirales;Inoviridae	geNomad
all_k141_7155460	Metagenome	5050	100	0	Viruses;Monodnaviria;Sangervirae;Phixviricota;Malgrandaviricetes;Petitvirales;Microviridae	geNomad
all_k141_7155721	Metagenome	7678	100	0	Viruses;Monodnaviria;Shotokuvirae;Cressdnaviricota;Arfiviricetes;Cremevirales;Smacoviridae	geNomad		d__Bacteria;p__Bacteroidota;c__Bacteroidia;o__Bacteroidales;f__Paludibacteraceae;g__W0P28-013;s__W0P28-013 sp035270405
all_k141_722979	Metagenome	62084	73.87	0	Viruses;Duplodnaviria;Heunggongvirae;Uroviricota;Caudoviricetes;;	geNomad		d__Bacteria;p__Pseudomonadota;c__Gammaproteobacteria;o__Xanthomonadales;f__Xanthomonadaceae;g__Arenimonas;s__Arenimonas sp031408815
all_k141_725403	Metagenome	17733	8.22	0	Viruses;Duplodnaviria;Heunggongvirae;Uroviricota;Caudoviricetes;;Straboviridae	geNomad
all_k141_726277	Metagenome	16398	3.87	0	Viruses;Varidnaviria;Bamfordvirae;Nucleocytoviricota;Megaviricetes;;	geNomad
all_k141_732629	Metagenome	5101	11.28	0	Viruses;Duplodnaviria;Heunggongvirae;Uroviricota;Caudoviricetes;;	geNomad
all_k141_736136	Metagenome	14526	23.14	0	Viruses;Duplodnaviria;Heunggongvirae;Uroviricota;Caudoviricetes;;	geNomad		d__Bacteria;p__Actinomycetota;c__Actinomycetes;o__Mycobacteriales;f__Nakamurellaceae;g__Nakamurella;s__Nakamurella aerolata
all_k141_740661	Metagenome	9987	NA	0	Viruses;Duplodnaviria;Heunggongvirae;Uroviricota;Caudoviricetes;;	geNomad	Up-regulated D2	d__Bacteria;p__Cyanobacteriota;c__Cyanobacteriia;o__JAAFJU01;f__JAAFJU01;g__JAAFJU01;s__JAAFJU01 sp026389365
all_k141_747790	Metagenome	5222	10.51	0	Viruses;Duplodnaviria;Heunggongvirae;Uroviricota;Caudoviricetes;;	geNomad
all_k141_74935	Metagenome	8714	13.28	0	Viruses;Duplodnaviria;Heunggongvirae;Uroviricota;Caudoviricetes;;	geNomad
all_k141_751168	Metagenome	6075	9.69	0	Viruses;Duplodnaviria;Heunggongvirae;Uroviricota;Caudoviricetes;;	geNomad
all_k141_753258	Metagenome	7265	12.52	0	Viruses;Duplodnaviria;Heunggongvirae;Uroviricota;Caudoviricetes;;	geNomad
all_k141_761178	Metagenome	5703	3.31	0	Viruses;Duplodnaviria;Heunggongvirae;Uroviricota;Caudoviricetes;;	geNomad
all_k141_771856	Metagenome	8924	NA	0	Viruses;Duplodnaviria;Heunggongvirae;Uroviricota;Caudoviricetes;;	geNomad		d__Bacteria;p__Bacteroidota;c__Bacteroidia;o__Cytophagales;f__Microscillaceae;g__RDXI01;s__
all_k141_781266	Metagenome	7382	14.65	0	Viruses;Duplodnaviria;Heunggongvirae;Uroviricota;Caudoviricetes;;	geNomad
all_k141_787291	Metagenome	13987	4.97	0	Viruses;Duplodnaviria;Heunggongvirae;Uroviricota;Caudoviricetes;;	geNomad
all_k141_787900	Metagenome	9090	2.42	0	Viruses;Duplodnaviria;Heunggongvirae;Uroviricota;Caudoviricetes;;	geNomad
all_k141_796633	Metagenome	10693	NA	0	Viruses;Duplodnaviria;Heunggongvirae;Uroviricota;Caudoviricetes;;	geNomad		d__Bacteria;p__Bacteroidota;c__Bacteroidia;o__B-17B0;f__B-17BO;g__UBA4416;s__UBA4416 sp002420145
all_k141_801470	Metagenome	8873	11.63	0	Viruses;Duplodnaviria;Heunggongvirae;Uroviricota;Caudoviricetes;;	geNomad
all_k141_802887	Metagenome	5641	11.28	0	Viruses;Duplodnaviria;Heunggongvirae;Uroviricota;Caudoviricetes;;	geNomad
all_k141_803528	Metagenome	18535	3.06	0	Viruses;Duplodnaviria;Heunggongvirae;Uroviricota;Caudoviricetes;;	geNomad	Up-regulated D1
all_k141_816488	Metagenome	41563	64.17	0	LTR_retrotransposon	HMMER			Viridiplantae
all_k141_819097	Metagenome	6993	3.48	0	Viruses;Duplodnaviria;Heunggongvirae;Uroviricota;Caudoviricetes;;	geNomad
all_k141_82144	Metagenome	14017	36.24	0	Viruses;Duplodnaviria;Heunggongvirae;Uroviricota;Caudoviricetes;;	geNomad
all_k141_8218	Metagenome	8500	6.44	0	Viruses;Duplodnaviria;Heunggongvirae;Uroviricota;Caudoviricetes;;	geNomad	Up-regulated D2	d__Bacteria;p__Cyanobacteriota;c__Cyanobacteriia;o__Pseudanabaenales;f__Pseudanabaenaceae;g__Pseudanabaena;s__
all_k141_855937	Metagenome	6772	1.14	0	Viruses;Varidnaviria;Bamfordvirae;Nucleocytoviricota;Megaviricetes;Algavirales;Phycodnaviridae	geNomad
all_k141_856543	Metagenome	12239	6.93	0	Viruses;Duplodnaviria;Heunggongvirae;Uroviricota;Caudoviricetes;;	geNomad
all_k141_860964	Metagenome	13535	34.71	0	Viruses;Duplodnaviria;Heunggongvirae;Uroviricota;Caudoviricetes;;	geNomad
all_k141_86810	Metagenome	10147	7.07	0	Viruses;Duplodnaviria;Heunggongvirae;Uroviricota;Caudoviricetes;;	geNomad		d__Archaea;p__;c__;o__;f__;g__;s__
all_k141_868111	Metagenome	9389	100	0	Viruses;Monodnaviria;Loebvirae;Hofneiviricota;Faserviricetes;Tubulavirales;Inoviridae	geNomad		d__Bacteria;p__Pseudomonadota;c__Gammaproteobacteria;o__Burkholderiales;f__Methylophilaceae;g__Methylotenera;s__Methylotenera mobilis_B
all_k141_871096	Metagenome	5461	0.44	0	Viruses;Varidnaviria;Bamfordvirae;Nucleocytoviricota;Megaviricetes;Imitervirales;	geNomad
all_k141_897072	Metagenome	16542	42.09	0	Viruses;Duplodnaviria;Heunggongvirae;Uroviricota;Caudoviricetes;;	geNomad
all_k141_90597	Metagenome	5590	9.16	0	Viruses;Duplodnaviria;Heunggongvirae;Uroviricota;Caudoviricetes;;	geNomad
all_k141_907600	Metagenome	7213	NA	0	Viruses;Duplodnaviria;Heunggongvirae;Uroviricota;Caudoviricetes;;	geNomad
all_k141_916560	Metagenome	12815	2.61	0	Viruses;Varidnaviria;Bamfordvirae;Nucleocytoviricota;Megaviricetes;Imitervirales;	geNomad
all_k141_920802	Metagenome	9022	NA	0	Viruses;Duplodnaviria;Heunggongvirae;Uroviricota;Caudoviricetes;;Kyanoviridae	geNomad		d__Bacteria;p__Spirochaetota;c__Leptospiria;o__Leptospirales;f__Leptospiraceae;g__UBA2033;s__UBA2033 sp016711485
all_k141_921249	Metagenome	5875	47.24	0	LTR_retrotransposon	HMMER			Viridiplantae
all_k141_92808	Metagenome	21021	32.59	0	Viruses;Duplodnaviria;Heunggongvirae;Uroviricota;Caudoviricetes;;	geNomad
all_k141_930555	Metagenome	7966	21.14	0	Viruses;Duplodnaviria;Heunggongvirae;Uroviricota;Caudoviricetes;;	geNomad
all_k141_9314	Metagenome	8540	8.43	0	Viruses;Duplodnaviria;Heunggongvirae;Uroviricota;Caudoviricetes;;	geNomad		d__Bacteria;p__Pseudomonadota;c__Alphaproteobacteria;o__Sphingomonadales;f__Sphingomonadaceae;g__Sphingobium;s__Sphingobium sp002312805
all_k141_93357	Metagenome	5173	4.87	0	Viruses;Duplodnaviria;Heunggongvirae;Uroviricota;Caudoviricetes;;	geNomad
all_k141_944839	Metagenome	11846	3.95	0	Viruses;Duplodnaviria;Heunggongvirae;Uroviricota;Caudoviricetes;;	geNomad		d__Bacteria;p__Bacteroidota;c__Bacteroidia;o__Flavobacteriales;f__Flavobacteriaceae;g__MAG-121220-bin8;s__MAG-121220-bin8 sp027619415
all_k141_948816	Metagenome	5078	1.18	0	Viruses;Duplodnaviria;Heunggongvirae;Uroviricota;Caudoviricetes;;	geNomad	Down-regulated D1
all_k141_969575	Metagenome	50656	13.99	0	Viruses;Varidnaviria;Bamfordvirae;Nucleocytoviricota;Megaviricetes;;	geNomad
all_k141_974803	Metagenome	8040	3.87	0	Viruses;Duplodnaviria;Heunggongvirae;Uroviricota;Caudoviricetes;;	geNomad		d__Bacteria;p__Pseudomonadota;c__Gammaproteobacteria;o__Burkholderiales;f__Burkholderiaceae;g__JAAFIP01;s__JAAFIP01 sp013297865
all_k141_976590	Metagenome	5072	10.15	0	Viruses;Duplodnaviria;Heunggongvirae;Uroviricota;Caudoviricetes;;	geNomad		d__Bacteria;p__Pseudomonadota;c__Alphaproteobacteria;o__Rhodobacterales;f__Rhodobacteraceae;g__Cypionkella;s__Cypionkella sp002256245
all_k141_97863	Metagenome	5408	11.8	0	Viruses;Duplodnaviria;Heunggongvirae;Uroviricota;Caudoviricetes;;	geNomad
all_k141_982116_fragment_2	Metagenome	15118	2.75	0	Viruses;Duplodnaviria;Heunggongvirae;Uroviricota;Caudoviricetes;;	geNomad
all_k141_991275	Metagenome	9827	1.02	0	Viruses;Varidnaviria;Bamfordvirae;Nucleocytoviricota;Megaviricetes;Imitervirales;Mimiviridae	geNomad
all_k141_994496	Metagenome	9172	13.06	0	Viruses;Duplodnaviria;Heunggongvirae;Uroviricota;Caudoviricetes;;	geNomad
contig_100141_pilon	Metagenome	5382	NA	0	Viruses;Duplodnaviria;Heunggongvirae;Uroviricota;Caudoviricetes;;	geNomad		d__Bacteria;p__Pseudomonadota;c__Alphaproteobacteria;o__Caulobacterales;f__Caulobacteraceae;g__Caulobacter;s__Caulobacter sp030680355
contig_100588_pilon	Metagenome	11596	2.37	0	Viruses;Duplodnaviria;Heunggongvirae;Uroviricota;Caudoviricetes;;	geNomad
contig_100641_pilon	Metagenome	9000	NA	0	Viruses;Duplodnaviria;Heunggongvirae;Uroviricota;Caudoviricetes;;	geNomad
contig_100706_pilon	Metagenome	6349	3.37	0	Viruses;Duplodnaviria;Heunggongvirae;Uroviricota;Caudoviricetes;;	geNomad
contig_101018_pilon	Metagenome	12019	16.14	0	Viruses;Duplodnaviria;Heunggongvirae;Uroviricota;Caudoviricetes;;	geNomad
contig_101355_pilon	Metagenome	8187	3.46	0	Viruses;Varidnaviria;Bamfordvirae;Nucleocytoviricota;Megaviricetes;;	geNomad
contig_101629_pilon	Metagenome	6126	11.03	0	Viruses;Duplodnaviria;Heunggongvirae;Uroviricota;Caudoviricetes;;	geNomad
contig_101697_pilon	Metagenome	15057	7.41	0	LTR_retrotransposon	HMMER			Viridiplantae
contig_101797_pilon	Metagenome	14558	1.18	0	Viruses;Varidnaviria;Bamfordvirae;Nucleocytoviricota;Megaviricetes;;	geNomad	Down-regulated D2
contig_102367_pilon	Metagenome	8505	12.07	0	Viruses;Duplodnaviria;Heunggongvirae;Uroviricota;Caudoviricetes;;	geNomad
contig_102538_pilon	Metagenome	6272	9.1	0	Viruses;Duplodnaviria;Heunggongvirae;Uroviricota;Caudoviricetes;;	geNomad
contig_102596_pilon	Metagenome	5142	NA	0	Viruses;Riboviria;Orthornavirae;Pisuviricota;Pisoniviricetes;Picornavirales;	geNomad		d__Archaea;p__;c__;o__;f__;g__;s__
contig_103624_pilon	Metagenome	10532	NA	0	Viruses;Varidnaviria;Bamfordvirae;Nucleocytoviricota;Megaviricetes;Algavirales;Phycodnaviridae	geNomad	Up-regulated D2
contig_103633_pilon	Metagenome	7539	NA	0	Viruses;Duplodnaviria;Heunggongvirae;Uroviricota;Caudoviricetes;;	geNomad		d__Bacteria;p__Pseudomonadota;c__Alphaproteobacteria;o__Sphingomonadales;f__Sphingomonadaceae;g__Sphingomicrobium;s__Sphingomicrobium sp035593985
contig_103845_pilon	Metagenome	5061	10.07	0	Viruses;Duplodnaviria;Heunggongvirae;Uroviricota;Caudoviricetes;;	geNomad		d__Bacteria;p__Pseudomonadota;c__Alphaproteobacteria;o__Rhodobacterales;f__Rhodobacteraceae;g__Tabrizicola;s__Tabrizicola sp947504705
contig_104128_pilon	Metagenome	10996	16.64	0	Viruses;Duplodnaviria;Heunggongvirae;Uroviricota;Caudoviricetes;;	geNomad	Up-regulated D2	d__Bacteria;p__Pseudomonadota;c__Alphaproteobacteria;o__Rhodobacterales;f__Rhodobacteraceae;g__JACMNW01;s__JACMNW01 sp031406155
contig_10451_pilon	Metagenome	17196	6.09	0	Viruses;Varidnaviria;Bamfordvirae;;;;	geNomad
contig_104520_pilon_fragment_2	Metagenome	5555	NA	0	Viruses;Duplodnaviria;Heunggongvirae;Uroviricota;Caudoviricetes;;Kyanoviridae	geNomad
contig_104694_pilon	Metagenome	7785	4.28	0	Viruses;Duplodnaviria;Heunggongvirae;Uroviricota;Caudoviricetes;;	geNomad
contig_105084_pilon	Metagenome	5753	7.8	0	Viruses;Duplodnaviria;Heunggongvirae;Uroviricota;Caudoviricetes;;	geNomad		d__Bacteria;p__Pseudomonadota;c__Gammaproteobacteria;o__Burkholderiales;f__Burkholderiaceae;g__Rhodoferax_C;s__Rhodoferax_C sp034519335
contig_105239_pilon	Metagenome	9044	4.88	0	Viruses;Duplodnaviria;Heunggongvirae;Uroviricota;Caudoviricetes;;	geNomad
contig_105297_pilon	Metagenome	5062	2.73	0	Viruses;Varidnaviria;Bamfordvirae;Nucleocytoviricota;Megaviricetes;Algavirales;Phycodnaviridae	geNomad
contig_105309_pilon	Metagenome	9555	2.04	0	Viruses;Varidnaviria;Bamfordvirae;;;;	geNomad
contig_105936_pilon	Metagenome	9541	5.02	0	Viruses;Duplodnaviria;Heunggongvirae;Uroviricota;Caudoviricetes;;	geNomad
contig_106550_pilon	Metagenome	7140	NA	0	LTR_retrotransposon	HMMER			Viridiplantae
contig_106706_pilon	Metagenome	10250	16.94	0	Viruses;Duplodnaviria;Heunggongvirae;Uroviricota;Caudoviricetes;;	geNomad		d__Bacteria;p__Pseudomonadota;c__Alphaproteobacteria;o__Caulobacterales;f__Caulobacteraceae;g__Brevundimonas;s__Brevundimonas subvibrioides_B
contig_106974_pilon	Metagenome	15285	NA	0	Viruses;Duplodnaviria;Heunggongvirae;Uroviricota;Caudoviricetes;;	geNomad
contig_10762_pilon	Metagenome	9423	13.17	0	Viruses;Duplodnaviria;Heunggongvirae;Uroviricota;Caudoviricetes;;	geNomad		d__Bacteria;p__Pseudomonadota;c__Alphaproteobacteria;o__Sphingomonadales;f__Sphingomonadaceae;g__Novosphingobium;s__Novosphingobium sp031360105
contig_107877_pilon	Metagenome	15068	19.71	0	Viruses;Duplodnaviria;Heunggongvirae;Uroviricota;Caudoviricetes;;	geNomad
contig_108228_pilon	Metagenome	6738	NA	0	Viruses;Duplodnaviria;Heunggongvirae;Uroviricota;Caudoviricetes;;	geNomad	Down-regulated D2
contig_108586_pilon	Metagenome	6966	5.64	0	Viruses;Duplodnaviria;Heunggongvirae;Uroviricota;Caudoviricetes;;	geNomad
contig_110045_pilon	Metagenome	11266	NA	0	LTR_retrotransposon	HMMER			Viridiplantae
contig_110785_pilon	Metagenome	8806	100	0	LTR_retrotransposon	HMMER		d__Bacteria;p__Actinomycetota;c__Actinomycetes;o__Actinomycetales;f__Bifidobacteriaceae;g__Bifidobacterium;s__Bifidobacterium pullorum_B	Viridiplantae
contig_111797_pilon	Metagenome	6067	9.4	0	Viruses;Duplodnaviria;Heunggongvirae;Uroviricota;Caudoviricetes;;	geNomad
contig_112244_pilon	Metagenome	9917	15.56	0	Viruses;Duplodnaviria;Heunggongvirae;Uroviricota;Caudoviricetes;;	geNomad
contig_112559_pilon	Metagenome	5909	NA	0	Viruses;Duplodnaviria;Heunggongvirae;Uroviricota;Caudoviricetes;;Mesyanzhinovviridae	geNomad		d__Bacteria;p__Pseudomonadota;c__Gammaproteobacteria;o__Burkholderiales;f__Burkholderiaceae;g__LMDS01;s__LMDS01 sp040384825
contig_112686_pilon	Metagenome	9384	18.86	0	Viruses;Duplodnaviria;Heunggongvirae;Uroviricota;Caudoviricetes;;	geNomad
contig_112749_pilon	Metagenome	7508	18.13	0	Viruses;Duplodnaviria;Heunggongvirae;Uroviricota;Caudoviricetes;;	geNomad
contig_112937_pilon	Metagenome	11588	20.23	0	Viruses;Duplodnaviria;Heunggongvirae;Uroviricota;Caudoviricetes;;	geNomad		d__Bacteria;p__Pseudomonadota;c__Gammaproteobacteria;o__Burkholderiales;f__Burkholderiaceae;g__Telluria;s__Telluria alkalitolerans
contig_113122_pilon	Metagenome	7019	14.09	0	Viruses;Duplodnaviria;Heunggongvirae;Uroviricota;Caudoviricetes;;	geNomad
contig_113130_pilon|provirus_5480_25782	Metagenome	20303	11.01	0	Viruses;Duplodnaviria;Heunggongvirae;Uroviricota;Caudoviricetes;;	geNomad		d__Bacteria;p__Pseudomonadota;c__Alphaproteobacteria;o__Rhodobacterales;f__Rhodobacteraceae;g__Tabrizicola;s__Tabrizicola aquatica
contig_113387_pilon	Metagenome	7453	0.59	0	Viruses;Varidnaviria;Bamfordvirae;Preplasmiviricota;Polintoviricetes;Orthopolintovirales;Adintoviridae	geNomad
contig_114340_pilon	Metagenome	7345	NA	0	Viruses;Duplodnaviria;Heunggongvirae;Uroviricota;Caudoviricetes;;	geNomad		d__Bacteria;p__Cyanobacteriota;c__Cyanobacteriia;o__Pseudanabaenales;f__Pseudanabaenaceae;g__Pseudanabaena;s__Pseudanabaena sp014696925
contig_114399_pilon	Metagenome	5317	3.79	0	Viruses;Duplodnaviria;Heunggongvirae;Uroviricota;Caudoviricetes;;	geNomad		d__Bacteria;p__Bacteroidota;c__Bacteroidia;o__B-17B0;f__B-17BO;g__UBA4416;s__UBA4416 sp016708845
contig_116062_pilon	Metagenome	8909	4.89	0	Viruses;Duplodnaviria;Heunggongvirae;Uroviricota;Caudoviricetes;;	geNomad
contig_116345_pilon	Metagenome	5053	NA	0	Viruses;Duplodnaviria;Heunggongvirae;Uroviricota;Caudoviricetes;Crassvirales;	geNomad
contig_116790_pilon	Metagenome	6172	NA	0	Viruses;Duplodnaviria;Heunggongvirae;Uroviricota;Caudoviricetes;;	geNomad
contig_117881_pilon	Metagenome	5183	NA	0	Viruses;Duplodnaviria;Heunggongvirae;Uroviricota;Caudoviricetes;;	geNomad
contig_11854_pilon_fragment_1	Metagenome	12118	17.09	0	Viruses;Duplodnaviria;Heunggongvirae;Uroviricota;Caudoviricetes;;	geNomad		d__Bacteria;p__Pseudomonadota;c__Alphaproteobacteria;o__Rhodobacterales;f__Rhodobacteraceae;g__Cypionkella;s__Cypionkella psychrotolerans
contig_119062_pilon	Metagenome	10969	0.5	0	Viruses;Varidnaviria;Bamfordvirae;Nucleocytoviricota;Megaviricetes;Imitervirales;	geNomad		d__Bacteria;p__Pseudomonadota;c__Alphaproteobacteria;o__Caulobacterales;f__Caulobacteraceae;g__Phenylobacterium;s__Phenylobacterium sp031415215
contig_11972_pilon|provirus_49967_65039	Metagenome	15073	35.43	0	Viruses;Duplodnaviria;Heunggongvirae;Uroviricota;Caudoviricetes;;	geNomad		d__Bacteria;p__Pseudomonadota;c__Alphaproteobacteria;o__Sphingomonadales;f__Sphingomonadaceae;g__Novosphingobium;s__
contig_12039_pilon	Metagenome	9310	17.12	0	Viruses;Duplodnaviria;Heunggongvirae;Uroviricota;Caudoviricetes;;	geNomad		d__Bacteria;p__Pseudomonadota;c__Gammaproteobacteria;o__Burkholderiales;f__Casimicrobiaceae;g__JANMDS01;s__JANMDS01 sp031430575
contig_120445_pilon	Metagenome	9349	3.05	0	Viruses;Duplodnaviria;Heunggongvirae;Uroviricota;Caudoviricetes;;	geNomad
contig_120958_pilon	Metagenome	9759	0.82	0	Viruses;Duplodnaviria;Heunggongvirae;Uroviricota;Caudoviricetes;;	geNomad
contig_121340_pilon	Metagenome	6396	0.96	0	Viruses;Duplodnaviria;Heunggongvirae;Uroviricota;Caudoviricetes;;	geNomad
contig_121440_pilon	Metagenome	14118	19.08	0	Viruses;Duplodnaviria;Heunggongvirae;Uroviricota;Caudoviricetes;;	geNomad
contig_121570_pilon	Metagenome	12812	27.9	0	Viruses;Duplodnaviria;Heunggongvirae;Uroviricota;Caudoviricetes;;	geNomad		d__Bacteria;p__Pseudomonadota;c__Alphaproteobacteria;o__Sphingomonadales;f__Sphingomonadaceae;g__Novosphingobium;s__Novosphingobium hassiacum
contig_122594_pilon	Metagenome	7194	8	0	Viruses;Duplodnaviria;Heunggongvirae;Uroviricota;Caudoviricetes;;	geNomad
contig_122982_pilon	Metagenome	12106	5.39	0	Viruses;Varidnaviria;Bamfordvirae;;;;	geNomad
contig_123067_pilon	Metagenome	5016	1.97	0	Viruses;Duplodnaviria;Heunggongvirae;Uroviricota;Caudoviricetes;;	geNomad
contig_123238_pilon	Metagenome	6597	0.76	0	Viruses;Varidnaviria;Bamfordvirae;Nucleocytoviricota;Megaviricetes;Algavirales;Phycodnaviridae	geNomad
contig_123258_pilon	Metagenome	11369	7.75	0	Viruses;Duplodnaviria;Heunggongvirae;Uroviricota;Caudoviricetes;;	geNomad		d__Bacteria;p__Patescibacteriota;c__JAEDAM01;o__BD1-5;f__UBA2023;g__;s__
contig_123712_pilon	Metagenome	11554	22.26	0	Viruses;Duplodnaviria;Heunggongvirae;Uroviricota;Caudoviricetes;;	geNomad
contig_123742_pilon	Metagenome	15082	26.8	0	Viruses;Duplodnaviria;Heunggongvirae;Uroviricota;Caudoviricetes;;	geNomad		d__Bacteria;p__Pseudomonadota;c__Alphaproteobacteria;o__Rhodobacterales;f__Rhodobacteraceae;g__Pseudogemmobacter;s__Pseudogemmobacter sp014879735
contig_123811_pilon	Metagenome	7574	NA	0	Viruses;Duplodnaviria;Heunggongvirae;Uroviricota;Caudoviricetes;;	geNomad		d__Bacteria;p__Spirochaetota;c__Leptospiria;o__Leptospirales;f__Leptospiraceae;g__UBA2033;s__UBA2033 sp016711485
contig_124016_pilon	Metagenome	10852	NA	0	Viruses;Duplodnaviria;Heunggongvirae;Uroviricota;Caudoviricetes;Crassvirales;	geNomad
contig_124127_pilon	Metagenome	8426	11.91	0	Viruses;Duplodnaviria;Heunggongvirae;Uroviricota;Caudoviricetes;;	geNomad		d__Bacteria;p__Pseudomonadota;c__Alphaproteobacteria;o__Caulobacterales;f__Caulobacteraceae;g__Phenylobacterium;s__Phenylobacterium sp030645195
contig_124161_pilon	Metagenome	7825	72.95	0	LTR_retrotransposon	HMMER		d__Bacteria;p__Bacteroidota;c__Bacteroidia;o__Flavobacteriales;f__Flavobacteriaceae;g__Flavobacterium;s__Flavobacterium sp040385445	Viridiplantae
contig_124378_pilon	Metagenome	10959	7.75	0	Viruses;Duplodnaviria;Heunggongvirae;Uroviricota;Caudoviricetes;;Kyanoviridae	geNomad	Up-regulated D2	d__Bacteria;p__Bdellovibrionota;c__Bdellovibrionia;o__Bdellovibrionales;f__JAGQZY01;g__JANPLN01;s__JANPLN01 sp031429075
contig_124629_pilon	Metagenome	6752	62.95	0	LTR_retrotransposon	HMMER	Up-regulated D2	d__Bacteria;p__Verrucomicrobiota;c__Verrucomicrobiia;o__Limisphaerales;f__UBA11358;g__JADLHS01;s__JADLHS01 sp031384405	Viridiplantae
contig_124920_pilon	Metagenome	10097	20.7	0	Viruses;Duplodnaviria;Heunggongvirae;Uroviricota;Caudoviricetes;;	geNomad
contig_125957_pilon	Metagenome	24684	12.5	0	Viruses;;;;;;	geNomad
contig_126562_pilon	Metagenome	20816	NA	0	Viruses;Duplodnaviria;Heunggongvirae;Uroviricota;Caudoviricetes;;	geNomad
contig_126609_pilon	Metagenome	7646	3.07	0	Viruses;Duplodnaviria;Heunggongvirae;Uroviricota;Caudoviricetes;;	geNomad
contig_126688_pilon	Metagenome	11880	5.28	0	Viruses;Duplodnaviria;Heunggongvirae;Uroviricota;Caudoviricetes;;	geNomad
contig_126724_pilon	Metagenome	9960	NA	0	Viruses;Duplodnaviria;Heunggongvirae;Uroviricota;Caudoviricetes;;	geNomad
contig_126837_pilon	Metagenome	6201	NA	0	Viruses;Duplodnaviria;Heunggongvirae;Uroviricota;Caudoviricetes;;	geNomad
contig_127081_pilon	Metagenome	5113	NA	0	Viruses;Duplodnaviria;Heunggongvirae;Uroviricota;Caudoviricetes;;	geNomad
contig_127375_pilon	Metagenome	5477	14.93	0	Viruses;Duplodnaviria;Heunggongvirae;Uroviricota;Caudoviricetes;;	geNomad
contig_127399_pilon	Metagenome	10664	NA	0	Viruses;Duplodnaviria;Heunggongvirae;Uroviricota;Caudoviricetes;;	geNomad
contig_127490_pilon	Metagenome	5881	NA	0	Viruses;Duplodnaviria;Heunggongvirae;Uroviricota;Caudoviricetes;;	geNomad
contig_127605_pilon	Metagenome	28609	37.92	0	Viruses;Duplodnaviria;Heunggongvirae;Uroviricota;Caudoviricetes;;	geNomad
contig_128061_pilon	Metagenome	7062	NA	0	Viruses;Duplodnaviria;Heunggongvirae;Uroviricota;Caudoviricetes;;	geNomad
contig_128153_pilon	Metagenome	5825	NA	0	Viruses;Monodnaviria;Loebvirae;Hofneiviricota;Faserviricetes;Tubulavirales;Inoviridae	geNomad
contig_128308_pilon	Metagenome	5777	3.93	0	Viruses;Duplodnaviria;Heunggongvirae;Uroviricota;Caudoviricetes;;	geNomad
contig_128404_pilon	Metagenome	10682	NA	0	Viruses;Varidnaviria;Bamfordvirae;Nucleocytoviricota;Megaviricetes;Imitervirales;Mimiviridae	geNomad
contig_12848_pilon_fragment_1	Metagenome	11092	NA	0	Viruses;Duplodnaviria;Heunggongvirae;Uroviricota;Caudoviricetes;;Autographiviridae	geNomad		d__Bacteria;p__Pseudomonadota;c__Gammaproteobacteria;o__Burkholderiales;f__Burkholderiaceae;g__Hydrogenophaga;s__Hydrogenophaga sp018780075
contig_129164_pilon	Metagenome	5692	NA	0	Viruses;Duplodnaviria;Heunggongvirae;Uroviricota;Caudoviricetes;;	geNomad
contig_129332_pilon	Metagenome	15178	NA	0	Viruses;Duplodnaviria;Heunggongvirae;Uroviricota;Caudoviricetes;;	geNomad	Up-regulated D2	d__Archaea;p__;c__;o__;f__;g__;s__
contig_129957_pilon	Metagenome	5913	3.59	0	Viruses;Duplodnaviria;Heunggongvirae;Uroviricota;Caudoviricetes;;	geNomad
contig_130173_pilon	Metagenome	5490	4.29	0	Viruses;Duplodnaviria;Heunggongvirae;Uroviricota;Caudoviricetes;;	geNomad
contig_130174_pilon	Metagenome	17993	39.22	0	Viruses;Duplodnaviria;Heunggongvirae;Uroviricota;Caudoviricetes;;	geNomad		d__Bacteria;p__Pseudomonadota;c__Alphaproteobacteria;o__Sphingomonadales;f__Sphingomonadaceae;g__Novosphingobium;s__
contig_130336_pilon	Metagenome	8797	NA	0	Viruses;Duplodnaviria;Heunggongvirae;Uroviricota;Caudoviricetes;;	geNomad		d__Bacteria;p__Pseudomonadota;c__Alphaproteobacteria;o__Sphingomonadales;f__Sphingomonadaceae;g__Novosphingobium;s__Novosphingobium jiangmenense
contig_130373_pilon	Metagenome	9155	0.75	0	Viruses;Duplodnaviria;Heunggongvirae;Uroviricota;Caudoviricetes;;	geNomad	Down-regulated D1
contig_131069_pilon	Metagenome	7517	5.17	0	Viruses;Duplodnaviria;Heunggongvirae;Uroviricota;Caudoviricetes;;	geNomad
contig_131079_pilon	Metagenome	7203	NA	0	Viruses;Duplodnaviria;Heunggongvirae;Uroviricota;Caudoviricetes;;	geNomad		d__Bacteria;p__Bacteroidota;c__Bacteroidia;o__Cytophagales;f__Spirosomataceae;g__Arcicella;s__Arcicella sp031423975
contig_131255_pilon	Metagenome	10773	21.3	0	Viruses;Duplodnaviria;Heunggongvirae;Uroviricota;Caudoviricetes;;	geNomad
contig_13149_pilon|provirus_7158_31682	Metagenome	24525	14.11	0	Viruses;Duplodnaviria;Heunggongvirae;Uroviricota;Caudoviricetes;;	geNomad		d__Bacteria;p__Pseudomonadota;c__Gammaproteobacteria;o__Burkholderiales;f__Burkholderiaceae;g__Rhodoferax_C;s__Rhodoferax_C sp002943465
contig_132154_pilon	Metagenome	11786	NA	0	Viruses;Duplodnaviria;Heunggongvirae;Uroviricota;Caudoviricetes;;	geNomad
contig_132504_pilon	Metagenome	10223	NA	0	Viruses;Duplodnaviria;Heunggongvirae;Uroviricota;Caudoviricetes;;	geNomad		d__Bacteria;p__Bacteroidota;c__Bacteroidia;o__Chitinophagales;f__Chitinophagaceae;g__Ferruginibacter;s__Ferruginibacter sp018268135
contig_132511_pilon	Metagenome	5602	9.3	0	Viruses;Duplodnaviria;Heunggongvirae;Uroviricota;Caudoviricetes;;	geNomad
contig_132697_pilon	Metagenome	5223	5.34	0	Viruses;Duplodnaviria;Heunggongvirae;Uroviricota;Caudoviricetes;;	geNomad
contig_132813_pilon	Metagenome	5307	9.93	0	Viruses;Duplodnaviria;Heunggongvirae;Uroviricota;Caudoviricetes;;	geNomad
contig_13288_pilon	Metagenome	8946	NA	0	LTR_retrotransposon	HMMER			Viridiplantae
contig_133227_pilon	Metagenome	6796	NA	0	Viruses;Varidnaviria;Bamfordvirae;Nucleocytoviricota;Pokkesviricetes;Chitovirales;Poxviridae	geNomad
contig_133424_pilon	Metagenome	11035	NA	0	LTR_retrotransposon	HMMER			Viridiplantae
contig_133503_pilon	Metagenome	6392	2.08	0	Viruses;Duplodnaviria;Heunggongvirae;Uroviricota;Caudoviricetes;;	geNomad
contig_133635_pilon_fragment_1	Metagenome	11014	16.68	0	Viruses;Duplodnaviria;Heunggongvirae;Uroviricota;Caudoviricetes;;	geNomad		d__Bacteria;p__Pseudomonadota;c__Alphaproteobacteria;o__Sphingomonadales;f__Sphingomonadaceae;g__Novosphingobium;s__Novosphingobium sp013141325
contig_133856_pilon	Metagenome	7174	12.5	0	Viruses;Duplodnaviria;Heunggongvirae;Uroviricota;Caudoviricetes;;	geNomad
contig_133968_pilon	Metagenome	10664	15.37	0	Viruses;Duplodnaviria;Heunggongvirae;Uroviricota;Caudoviricetes;;	geNomad
contig_133976_pilon	Metagenome	15848	10.92	0	Viruses;Duplodnaviria;Heunggongvirae;Uroviricota;Caudoviricetes;;	geNomad		d__Bacteria;p__Pseudomonadota;c__Gammaproteobacteria;o__Burkholderiales;f__Burkholderiaceae;g__Polaromonas;s__
contig_134237_pilon	Metagenome	7577	0.37	0	Viruses;Varidnaviria;Bamfordvirae;Nucleocytoviricota;Megaviricetes;;	geNomad
contig_13424_pilon_fragment_1	Metagenome	5009	13.28	0	Viruses;Duplodnaviria;Heunggongvirae;Uroviricota;Caudoviricetes;;	geNomad		d__Bacteria;p__Pseudomonadota;c__Alphaproteobacteria;o__Sphingomonadales;f__Sphingomonadaceae;g__Sphingomonas;s__Sphingomonas sp004795835
contig_134273_pilon	Metagenome	7076	0.56	0	Viruses;Varidnaviria;Bamfordvirae;Nucleocytoviricota;Megaviricetes;Algavirales;Phycodnaviridae	geNomad
contig_134342_pilon	Metagenome	8110	NA	0	Viruses;Duplodnaviria;Heunggongvirae;Uroviricota;Caudoviricetes;;	geNomad
contig_134588_pilon	Metagenome	10020	21.52	0	Viruses;Duplodnaviria;Heunggongvirae;Uroviricota;Caudoviricetes;;	geNomad		d__Bacteria;p__Bacteroidota;c__Bacteroidia;o__Flavobacteriales;f__Flavobacteriaceae;g__Flavobacterium;s__Flavobacterium urumqiense
contig_134650_pilon	Metagenome	17377	NA	0	Viruses;Duplodnaviria;Heunggongvirae;Uroviricota;Caudoviricetes;;	geNomad
contig_134797_pilon	Metagenome	8589	20.61	0	Viruses;Duplodnaviria;Heunggongvirae;Uroviricota;Caudoviricetes;;	geNomad
contig_135385_pilon	Metagenome	10660	15.08	0	Viruses;Duplodnaviria;Heunggongvirae;Uroviricota;Caudoviricetes;;	geNomad		d__Bacteria;p__Pseudomonadota;c__Gammaproteobacteria;o__Burkholderiales;f__Burkholderiaceae;g__LMDS01;s__LMDS01 sp036500445
contig_135701_pilon	Metagenome	13841	7.3	0	Viruses;Duplodnaviria;Heunggongvirae;Uroviricota;Caudoviricetes;;	geNomad
contig_136586_pilon	Metagenome	16547	20.14	0	Viruses;Duplodnaviria;Heunggongvirae;Uroviricota;Caudoviricetes;;	geNomad		d__Bacteria;p__Bacillota;c__Clostridia;o__Oscillospirales;f__Ruminococcaceae;g__Ruminiclostridium_E;s__Ruminiclostridium_E sp900539195
contig_137481_pilon	Metagenome	15122	1.22	0	Viruses;Varidnaviria;Bamfordvirae;Nucleocytoviricota;Megaviricetes;;	geNomad
contig_137555_pilon	Metagenome	6135	4.51	0	Viruses;Duplodnaviria;Heunggongvirae;Uroviricota;Caudoviricetes;Crassvirales;	geNomad
contig_137612_pilon	Metagenome	9019	3.89	0	Viruses;Duplodnaviria;Heunggongvirae;Uroviricota;Caudoviricetes;;	geNomad
contig_137674_pilon	Metagenome	17205	2.2	0	Viruses;Duplodnaviria;Heunggongvirae;Uroviricota;Caudoviricetes;;	geNomad		d__Bacteria;p__Pseudomonadota;c__Alphaproteobacteria;o__Caulobacterales;f__Caulobacteraceae;g__Caulobacter;s__Caulobacter sp002280875
contig_137887_pilon	Metagenome	8893	13.74	0	Viruses;Duplodnaviria;Heunggongvirae;Uroviricota;Caudoviricetes;;	geNomad		d__Bacteria;p__Pseudomonadota;c__Gammaproteobacteria;o__Burkholderiales;f__Burkholderiaceae;g__Rubrivivax;s__Rubrivivax sp031411215
contig_138284_pilon	Metagenome	5507	5.24	0	Viruses;Duplodnaviria;Heunggongvirae;Uroviricota;Caudoviricetes;;	geNomad		d__Bacteria;p__Pseudomonadota;c__Gammaproteobacteria;o__Burkholderiales;f__Burkholderiaceae;g__UBA2334;s__
contig_138477_pilon	Metagenome	7097	8.64	0	Viruses;Duplodnaviria;Heunggongvirae;Uroviricota;Caudoviricetes;;	geNomad
contig_138790_pilon	Metagenome	8037	4.86	0	Viruses;Duplodnaviria;Heunggongvirae;Uroviricota;Caudoviricetes;;	geNomad
contig_139059_pilon	Metagenome	10972	NA	0	Viruses;Duplodnaviria;Heunggongvirae;Uroviricota;Caudoviricetes;;	geNomad
contig_139650_pilon	Metagenome	15146	14.98	0	Viruses;Duplodnaviria;Heunggongvirae;Uroviricota;Caudoviricetes;;	geNomad		d__Bacteria;p__Pseudomonadota;c__Alphaproteobacteria;o__Sphingomonadales;f__Sphingomonadaceae;g__Sphingorhabdus_B;s__Sphingorhabdus_B sp031374785
contig_139974_pilon	Metagenome	5960	7.95	0	Viruses;Duplodnaviria;Heunggongvirae;Uroviricota;Caudoviricetes;;	geNomad
contig_139982_pilon	Metagenome	16976	14.58	0	Viruses;Duplodnaviria;Heunggongvirae;Uroviricota;Caudoviricetes;;	geNomad		d__Bacteria;p__Bacteroidota;c__Bacteroidia;o__Chitinophagales;f__BACL12;g__UBA7236;s__UBA7236 sp031372705
contig_140136_pilon	Metagenome	6486	3.58	0	Viruses;Duplodnaviria;Heunggongvirae;Uroviricota;Caudoviricetes;;	geNomad
contig_140754_pilon	Metagenome	12659	17.65	0	Viruses;Duplodnaviria;Heunggongvirae;Uroviricota;Caudoviricetes;;	geNomad
contig_141304_pilon	Metagenome	5416	12.62	0	Viruses;Duplodnaviria;Heunggongvirae;Uroviricota;Caudoviricetes;;	geNomad
contig_141327_pilon	Metagenome	5468	NA	0	Viruses;Duplodnaviria;Heunggongvirae;Uroviricota;Caudoviricetes;;	geNomad		d__Bacteria;p__Pseudomonadota;c__Gammaproteobacteria;o__Burkholderiales;f__Burkholderiaceae;g__Rhodoferax_C;s__Rhodoferax_C sp040400575
contig_141402_pilon	Metagenome	10764	100	0	LTR_retrotransposon	HMMER			Viridiplantae
contig_141524_pilon	Metagenome	6085	14.06	0	Viruses;Duplodnaviria;Heunggongvirae;Uroviricota;Caudoviricetes;;	geNomad
contig_141540_pilon	Metagenome	17106	2.82	0	Viruses;Duplodnaviria;Heunggongvirae;Uroviricota;Caudoviricetes;;	geNomad
contig_141569_pilon	Metagenome	16171	NA	0	Viruses;Duplodnaviria;Heunggongvirae;Uroviricota;Caudoviricetes;;	geNomad
contig_141588_pilon	Metagenome	10167	14.83	0	Viruses;Duplodnaviria;Heunggongvirae;Uroviricota;Caudoviricetes;;	geNomad		d__Bacteria;p__Pseudomonadota;c__Alphaproteobacteria;o__Sphingomonadales;f__Sphingomonadaceae;g__Sphingobium;s__Sphingobium sp014280435
contig_141699_pilon	Metagenome	5571	NA	0	Viruses;Duplodnaviria;Heunggongvirae;Uroviricota;Caudoviricetes;;	geNomad		d__Bacteria;p__Patescibacteriota;c__Saccharimonadia;o__Saccharimonadales;f__Nanoperiomorbaceae;g__;s__
contig_142034_pilon	Metagenome	16905	NA	0	Viruses;Duplodnaviria;Heunggongvirae;Uroviricota;Caudoviricetes;;	geNomad		d__Bacteria;p__Pseudomonadota;c__Alphaproteobacteria;o__Sphingomonadales;f__Sphingomonadaceae;g__Sphingorhabdus_B;s__Sphingorhabdus_B sp031361925
contig_142544_pilon	Metagenome	15019	NA	0	LTR_retrotransposon	HMMER	Up-regulated D1		Viridiplantae
contig_142795_pilon	Metagenome	5086	2.07	0	Viruses;Duplodnaviria;Heunggongvirae;Uroviricota;Caudoviricetes;;Straboviridae	geNomad
contig_142842_pilon	Metagenome	8715	0.74	0	Viruses;Duplodnaviria;Heunggongvirae;Uroviricota;Caudoviricetes;;	geNomad
contig_143013_pilon	Metagenome	12048	27.4	0	Viruses;Duplodnaviria;Heunggongvirae;Uroviricota;Caudoviricetes;;	geNomad
contig_14320_pilon_fragment_1	Metagenome	11618	16.24	0	Viruses;Duplodnaviria;Heunggongvirae;Uroviricota;Caudoviricetes;;	geNomad		d__Bacteria;p__Pseudomonadota;c__Gammaproteobacteria;o__Burkholderiales;f__Methylophilaceae;g__Methylotenera_A;s__
contig_143250_pilon	Metagenome	12416	NA	0	Viruses;Duplodnaviria;Heunggongvirae;Uroviricota;Caudoviricetes;;	geNomad
contig_143263_pilon	Metagenome	8153	0.67	0	Viruses;Varidnaviria;Bamfordvirae;Nucleocytoviricota;Megaviricetes;Pimascovirales;Iridoviridae	geNomad
contig_143495_pilon	Metagenome	11850	NA	0	Viruses;Duplodnaviria;Heunggongvirae;Uroviricota;Caudoviricetes;;	geNomad		d__Bacteria;p__;c__;o__;f__;g__;s__
contig_143582_pilon	Metagenome	9784	NA	0	Viruses;Duplodnaviria;Heunggongvirae;Uroviricota;Caudoviricetes;;	geNomad
contig_143869_pilon	Metagenome	8193	76.38	0	Viruses;Riboviria;Pararnavirae;Artverviricota;Revtraviricetes;Ortervirales;Retroviridae	geNomad
contig_143942_pilon	Metagenome	7754	6.42	0	Viruses;Duplodnaviria;Heunggongvirae;Uroviricota;Caudoviricetes;;	geNomad
contig_144236_pilon	Metagenome	280830	68.2	0	Viruses;;;;;;	geNomad	Down-regulated D2
contig_144285_pilon	Metagenome	5716	NA	0	Viruses;Varidnaviria;Bamfordvirae;Nucleocytoviricota;Megaviricetes;Imitervirales;	geNomad
contig_144675_pilon	Metagenome	9359	17.51	0	Viruses;Duplodnaviria;Heunggongvirae;Uroviricota;Caudoviricetes;;	geNomad
contig_144924_pilon	Metagenome	6181	NA	0	Viruses;Duplodnaviria;Heunggongvirae;Uroviricota;Caudoviricetes;;	geNomad
contig_144956_pilon	Metagenome	14306	21.18	0	Viruses;Duplodnaviria;Heunggongvirae;Uroviricota;Caudoviricetes;;	geNomad		d__Bacteria;p__Pseudomonadota;c__Gammaproteobacteria;o__Pseudomonadales;f__Moraxellaceae;g__Acinetobacter;s__Acinetobacter sp025562455
contig_145637_pilon	Metagenome	12524	6.43	0	Viruses;Duplodnaviria;Heunggongvirae;Uroviricota;Caudoviricetes;;Straboviridae	geNomad
contig_146145_pilon	Metagenome	16620	9.12	0	Viruses;Duplodnaviria;Heunggongvirae;Uroviricota;Caudoviricetes;;	geNomad
contig_146435_pilon	Metagenome	7231	NA	0	Viruses;Duplodnaviria;Heunggongvirae;Uroviricota;Caudoviricetes;;	geNomad		d__Archaea;p__;c__;o__;f__;g__;s__
contig_146446_pilon	Metagenome	8825	0.71	0	Viruses;Varidnaviria;Bamfordvirae;Nucleocytoviricota;Megaviricetes;Algavirales;Phycodnaviridae	geNomad
contig_146595_pilon	Metagenome	25326	54.82	0	Viruses;Duplodnaviria;Heunggongvirae;Uroviricota;Caudoviricetes;;	geNomad
contig_146897_pilon	Metagenome	17866	NA	0	Viruses;Varidnaviria;Bamfordvirae;Nucleocytoviricota;Megaviricetes;Algavirales;Phycodnaviridae	geNomad	Up-regulated D2
contig_146971_pilon	Metagenome	6229	NA	0	Viruses;Duplodnaviria;Heunggongvirae;Uroviricota;Caudoviricetes;;	geNomad
contig_14708_pilon	Metagenome	11070	100	0	LTR_retrotransposon	HMMER			Viridiplantae
contig_147129_pilon	Metagenome	5253	48.97	0	LTR_retrotransposon	HMMER			Viridiplantae
contig_147501_pilon	Metagenome	7612	NA	0	Viruses;Duplodnaviria;Heunggongvirae;Uroviricota;Caudoviricetes;;	geNomad
contig_147906_pilon	Metagenome	5910	3.05	0	Viruses;Duplodnaviria;Heunggongvirae;Uroviricota;Caudoviricetes;;	geNomad
contig_148395_pilon	Metagenome	14684	7.86	0	Viruses;Duplodnaviria;Heunggongvirae;Uroviricota;Caudoviricetes;;	geNomad
contig_14850_pilon	Metagenome	22369	NA	0	Viruses;Duplodnaviria;Heunggongvirae;Uroviricota;Caudoviricetes;;	geNomad		d__Bacteria;p__Pseudomonadota;c__Gammaproteobacteria;o__Burkholderiales;f__Burkholderiaceae;g__JAAFJR01;s__JAAFJR01 sp013298815
contig_148817_pilon	Metagenome	5114	7.28	0	Viruses;Duplodnaviria;Heunggongvirae;Uroviricota;Caudoviricetes;;	geNomad
contig_148825_pilon	Metagenome	10127	4.06	0	Viruses;Duplodnaviria;Heunggongvirae;Uroviricota;Caudoviricetes;;	geNomad
contig_148900_pilon	Metagenome	19254	9.66	0	Viruses;Duplodnaviria;Heunggongvirae;Uroviricota;Caudoviricetes;;	geNomad
contig_14894_pilon_fragment_1	Metagenome	11409	21.69	0	Viruses;Duplodnaviria;Heunggongvirae;Uroviricota;Caudoviricetes;;	geNomad		d__Bacteria;p__Pseudomonadota;c__Alphaproteobacteria;o__Rhodobacterales;f__Rhodobacteraceae;g__CAMBWO01;s__CAMBWO01 sp031384005
contig_149042_pilon	Metagenome	8014	NA	0	Viruses;Duplodnaviria;Heunggongvirae;Uroviricota;Caudoviricetes;;	geNomad
contig_149333_pilon	Metagenome	13340	NA	0	Viruses;Duplodnaviria;Heunggongvirae;Uroviricota;Caudoviricetes;;	geNomad		d__Bacteria;p__Pseudomonadota;c__Alphaproteobacteria;o__Sphingomonadales;f__Sphingomonadaceae;g__Sphingorhabdus_B;s__Sphingorhabdus_B sp041737645
contig_149374_pilon	Metagenome	9145	NA	0	Viruses;Duplodnaviria;Heunggongvirae;Uroviricota;Caudoviricetes;;	geNomad		d__Bacteria;p__Pseudomonadota;c__Gammaproteobacteria;o__Burkholderiales;f__Methylophilaceae;g__Methylophilus;s__Methylophilus sp002281475
contig_14947_pilon	Metagenome	7586	13.66	0	Viruses;Duplodnaviria;Heunggongvirae;Uroviricota;Caudoviricetes;;Autographiviridae	geNomad
contig_149831_pilon	Metagenome	10080	14.99	0	Viruses;Duplodnaviria;Heunggongvirae;Uroviricota;Caudoviricetes;;	geNomad		d__Bacteria;p__Verrucomicrobiota;c__Verrucomicrobiia;o__Verrucomicrobiales;f__Akkermansiaceae;g__Luteolibacter;s__
contig_150213_pilon	Metagenome	7358	6.9	0	Viruses;Duplodnaviria;Heunggongvirae;Uroviricota;Caudoviricetes;;	geNomad
contig_150310_pilon	Metagenome	14036	NA	0	LTR_retrotransposon	HMMER			Viridiplantae
contig_150477_pilon	Metagenome	5217	NA	0	Viruses;Varidnaviria;Bamfordvirae;Nucleocytoviricota;Megaviricetes;Algavirales;Phycodnaviridae	geNomad		d__Bacteria;p__Pseudomonadota;c__Gammaproteobacteria;o__Burkholderiales;f__JAEUOS01;g__CANJDH01;s__CANJDH01 sp031428855
contig_151074_pilon	Metagenome	5938	9.46	0	Viruses;Duplodnaviria;Heunggongvirae;Uroviricota;Caudoviricetes;;	geNomad		d__Bacteria;p__Pseudomonadota;c__Alphaproteobacteria;o__Sphingomonadales;f__Sphingomonadaceae;g__Novosphingobium;s__Novosphingobium sp031846015
contig_151097_pilon	Metagenome	6319	NA	0	Viruses;Duplodnaviria;Heunggongvirae;Uroviricota;Caudoviricetes;;	geNomad		d__Bacteria;p__Chloroflexota;c__Anaerolineae;o__Caldilineales;f__Caldilineaceae;g__JAPLGZ01;s__JAPLGZ01 sp038225095
contig_151143_pilon	Metagenome	6758	6.14	0	Viruses;Duplodnaviria;Heunggongvirae;Uroviricota;Caudoviricetes;;	geNomad		d__Bacteria;p__Pseudomonadota;c__Alphaproteobacteria;o__Sphingomonadales;f__Sphingomonadaceae;g__Sphingomonas_O;s__Sphingomonas_O sp031386545
contig_151454_pilon	Metagenome	27728	10.85	0	Viruses;Varidnaviria;Bamfordvirae;Nucleocytoviricota;Megaviricetes;Algavirales;Phycodnaviridae	geNomad
contig_15171_pilon	Metagenome	20932	21.43	0	Viruses;Duplodnaviria;Heunggongvirae;Uroviricota;Caudoviricetes;;	geNomad
contig_151922_pilon	Metagenome	11073	NA	0	Viruses;Duplodnaviria;Heunggongvirae;Uroviricota;Caudoviricetes;;	geNomad
contig_152142_pilon	Metagenome	11191	19.38	0	Viruses;Duplodnaviria;Heunggongvirae;Uroviricota;Caudoviricetes;;	geNomad
contig_152352_pilon	Metagenome	7440	NA	0	Viruses;Varidnaviria;Bamfordvirae;Nucleocytoviricota;Megaviricetes;Algavirales;Phycodnaviridae	geNomad
contig_152686_pilon	Metagenome	10010	NA	0	Viruses;Duplodnaviria;Heunggongvirae;Uroviricota;Caudoviricetes;;	geNomad		d__Bacteria;p__Bacteroidota;c__Bacteroidia;o__B-17B0;f__B-17BO;g__UBA4416;s__UBA4416 sp903928655
contig_152741_pilon	Metagenome	5614	3.25	0	Viruses;Duplodnaviria;Heunggongvirae;Uroviricota;Caudoviricetes;;	geNomad
contig_152777_pilon	Metagenome	7171	12.89	0	Viruses;Duplodnaviria;Heunggongvirae;Uroviricota;Caudoviricetes;;	geNomad		d__Bacteria;p__Pseudomonadota;c__Alphaproteobacteria;o__Rhizobiales;f__Rhizobiaceae;g__Aureimonas_A;s__Aureimonas_A glaciei
contig_152883_pilon	Metagenome	9549	NA	0	Viruses;Duplodnaviria;Heunggongvirae;Uroviricota;Caudoviricetes;;	geNomad		d__Bacteria;p__Bacteroidota;c__Bacteroidia;o__Chitinophagales;f__Saprospiraceae;g__JADJLQ01;s__JADJLQ01 sp031417835
contig_153339_pilon	Metagenome	9222	5.15	0	Viruses;Duplodnaviria;Heunggongvirae;Uroviricota;Caudoviricetes;;	geNomad
contig_153534_pilon	Metagenome	15400	40.84	0	Viruses;Duplodnaviria;Heunggongvirae;Uroviricota;Caudoviricetes;;	geNomad
contig_15355_pilon	Metagenome	105295	6.21	0	Viruses;;;;;;	geNomad	Down-regulated D2
contig_153770_pilon	Metagenome	9005	NA	0	Viruses;Duplodnaviria;Heunggongvirae;Uroviricota;Caudoviricetes;;	geNomad		d__Archaea;p__;c__;o__;f__;g__;s__
contig_153915_pilon	Metagenome	7027	11.88	0	Viruses;Duplodnaviria;Heunggongvirae;Uroviricota;Caudoviricetes;;	geNomad
contig_154667_pilon	Metagenome	8507	NA	0	Viruses;Duplodnaviria;Heunggongvirae;Uroviricota;Caudoviricetes;;	geNomad		d__Bacteria;p__Pseudomonadota;c__Gammaproteobacteria;o__Pseudomonadales;f__Moraxellaceae;g__Acinetobacter;s__
contig_156101_pilon_fragment_1	Metagenome	5491	NA	0	Viruses;Duplodnaviria;Heunggongvirae;Uroviricota;Caudoviricetes;;	geNomad		d__Bacteria;p__Cyanobacteriota;c__Cyanobacteriia;o__PCC-6307;f__Cyanobiaceae;g__Parasynechococcus;s__Parasynechococcus sp002684175
contig_156203_pilon	Metagenome	8535	5.87	0	Viruses;Duplodnaviria;Heunggongvirae;Uroviricota;Caudoviricetes;;	geNomad
contig_156700_pilon	Metagenome	25077	26.11	0	Viruses;Duplodnaviria;Heunggongvirae;Uroviricota;Caudoviricetes;;	geNomad	Up-regulated D2	d__Bacteria;p__Pseudomonadota;c__Gammaproteobacteria;o__Burkholderiales;f__Burkholderiaceae;g__Polaromonas;s__
contig_156746_pilon	Metagenome	6664	3.27	0	Viruses;Duplodnaviria;Heunggongvirae;Uroviricota;Caudoviricetes;;	geNomad
contig_156953_pilon	Metagenome	16766	6.25	0	Viruses;Duplodnaviria;Heunggongvirae;Uroviricota;Caudoviricetes;;	geNomad
contig_157292_pilon	Metagenome	297004	54.46	0	Viruses;Duplodnaviria;Heunggongvirae;Uroviricota;Caudoviricetes;;	geNomad	Down-regulated D2	d__Bacteria;p__Patescibacteriota;c__Minisyncoccia;o__UBA9973;f__UBA9973;g__UBA8515;s__UBA8515 sp036170795
contig_157292_pilon_fragment_1	Metagenome	200870	36.74	0	Viruses;;;;;;	geNomad	Down-regulated D1	d__Bacteria;p__Patescibacteriota;c__Minisyncoccia;o__UBA9973;f__UBA9973;g__UBA8515;s__UBA8515 sp036170795
contig_157406_pilon	Metagenome	133040	68.94	0	Viruses;Duplodnaviria;Heunggongvirae;Uroviricota;Caudoviricetes;;	geNomad		d__Bacteria;p__Bacteroidota;c__Bacteroidia;o__Flavobacteriales;f__Crocinitomicaceae;g__M2408;s__M2408 sp947490145
contig_157660_pilon	Metagenome	12998	100	0	LTR_retrotransposon	HMMER			Viridiplantae
contig_157665_pilon	Metagenome	8919	4.07	0	Viruses;Duplodnaviria;Heunggongvirae;Uroviricota;Caudoviricetes;;	geNomad
contig_157690_pilon	Metagenome	5746	7.79	0	Viruses;Duplodnaviria;Heunggongvirae;Uroviricota;Caudoviricetes;;	geNomad
contig_157809_pilon	Metagenome	11232	2.54	0	Viruses;Varidnaviria;Bamfordvirae;Nucleocytoviricota;Megaviricetes;Imitervirales;Mimiviridae	geNomad
contig_158003_pilon	Metagenome	18269	8.45	0	Viruses;Duplodnaviria;Heunggongvirae;Uroviricota;Caudoviricetes;;	geNomad		d__Bacteria;p__Pseudomonadota;c__Alphaproteobacteria;o__Sphingomonadales;f__Sphingomonadaceae;g__Sphingopyxis;s__Sphingopyxis bauzanensis
contig_158072_pilon	Metagenome	25463	13.97	0	Viruses;Duplodnaviria;Heunggongvirae;Uroviricota;Caudoviricetes;Crassvirales;	geNomad		d__Bacteria;p__Cyanobacteriota;c__Cyanobacteriia;o__Pseudanabaenales;f__Pseudanabaenaceae;g__Pseudanabaena;s__Pseudanabaena sp003249035
contig_15816_pilon	Metagenome	7494	69.87	0	LTR_retrotransposon	HMMER	Up-regulated D2		Viridiplantae
contig_158209_pilon	Metagenome	7468	NA	0	Viruses;Duplodnaviria;Heunggongvirae;Uroviricota;Caudoviricetes;;	geNomad
contig_158316_pilon	Metagenome	6118	5.02	0	Viruses;Duplodnaviria;Heunggongvirae;Uroviricota;Caudoviricetes;;	geNomad		d__Bacteria;p__Pseudomonadota;c__Alphaproteobacteria;o__Rhizobiales;f__Hyphomicrobiaceae;g__;s__
contig_15857_pilon	Metagenome	10990	NA	0	LTR_retrotransposon	HMMER	Down-regulated D2		Viridiplantae
contig_158585_pilon	Metagenome	9999	NA	0	Viruses;Duplodnaviria;Heunggongvirae;Uroviricota;Caudoviricetes;;	geNomad
contig_158659_pilon	Metagenome	13785	3.73	0	Viruses;Varidnaviria;Bamfordvirae;Nucleocytoviricota;Megaviricetes;Imitervirales;	geNomad
contig_158682_pilon	Metagenome	6531	NA	0	Viruses;Duplodnaviria;Heunggongvirae;Uroviricota;Caudoviricetes;;	geNomad
contig_158720_pilon	Metagenome	8035	2.28	0	Viruses;Duplodnaviria;Heunggongvirae;Uroviricota;Caudoviricetes;;	geNomad
contig_158946_pilon_fragment_1	Metagenome	14081	34.18	0	Viruses;Duplodnaviria;Heunggongvirae;Uroviricota;Caudoviricetes;;	geNomad		d__Bacteria;p__Pseudomonadota;c__Alphaproteobacteria;o__Rhizobiales;f__Aestuariivirgaceae;g__Aestuariivirga;s__Aestuariivirga sp031421835
contig_159024_pilon	Metagenome	12349	13.79	0	Viruses;Duplodnaviria;Heunggongvirae;Uroviricota;Caudoviricetes;;Herelleviridae	geNomad
contig_159338_pilon	Metagenome	66628	13.82	0	Viruses;Duplodnaviria;Heunggongvirae;Uroviricota;Caudoviricetes;;	geNomad
contig_159520_pilon	Metagenome	137361	35.32	0	Viruses;Duplodnaviria;Heunggongvirae;Uroviricota;Caudoviricetes;;	geNomad
contig_159627_pilon	Metagenome	16752	4	0	Viruses;Varidnaviria;Bamfordvirae;Nucleocytoviricota;Megaviricetes;Imitervirales;Mimiviridae	geNomad
contig_159748_pilon	Metagenome	8237	0.67	0	Viruses;Varidnaviria;Bamfordvirae;Nucleocytoviricota;Megaviricetes;;	geNomad		d__Bacteria;p__Bacteroidota;c__Bacteroidia;o__Flavobacteriales;f__Flavobacteriaceae;g__Flavobacterium;s__Flavobacterium eburneipallidum
contig_159784_pilon	Metagenome	26700	43.7	0	Viruses;Duplodnaviria;Heunggongvirae;Uroviricota;Caudoviricetes;;	geNomad
contig_159797_pilon	Metagenome	19627	6.79	0	Viruses;Duplodnaviria;Heunggongvirae;Uroviricota;Caudoviricetes;;	geNomad
contig_159823_pilon	Metagenome	6815	NA	0	Viruses;Varidnaviria;Bamfordvirae;Nucleocytoviricota;Megaviricetes;;	geNomad
contig_159862_pilon	Metagenome	10851	5.95	0	Viruses;Duplodnaviria;Heunggongvirae;Uroviricota;Caudoviricetes;;	geNomad
contig_159906_pilon|provirus_3_17864	Metagenome	17862	22.59	0	Viruses;Duplodnaviria;Heunggongvirae;Uroviricota;Caudoviricetes;;	geNomad		d__Bacteria;p__Pseudomonadota;c__Gammaproteobacteria;o__Burkholderiales;f__Burkholderiaceae;g__UBA2334;s__
contig_159939_pilon	Metagenome	28232	4.32	0	Viruses;Duplodnaviria;Heunggongvirae;Uroviricota;Caudoviricetes;;	geNomad
contig_160079_pilon	Metagenome	48357	48.65	0	Viruses;Varidnaviria;Bamfordvirae;Nucleocytoviricota;Megaviricetes;Imitervirales;Mimiviridae	geNomad
contig_160116_pilon	Metagenome	13118	3.09	0	Viruses;Varidnaviria;Bamfordvirae;Nucleocytoviricota;Megaviricetes;Imitervirales;Mimiviridae	geNomad		d__Archaea;p__;c__;o__;f__;g__;s__
contig_160263_pilon	Metagenome	8565	3.29	0	Viruses;Varidnaviria;Bamfordvirae;Nucleocytoviricota;Pokkesviricetes;Chitovirales;Poxviridae	geNomad
contig_160499_pilon	Metagenome	31346	2.63	0	Viruses;Varidnaviria;Bamfordvirae;Nucleocytoviricota;Megaviricetes;;	geNomad
contig_160527_pilon	Metagenome	16005	NA	0	Viruses;Duplodnaviria;Heunggongvirae;Uroviricota;Caudoviricetes;;	geNomad		d__Bacteria;p__Cyanobacteriota;c__Cyanobacteriia;o__Cyanobacteriales;f__Microcoleaceae;g__Microcoleus;s__Microcoleus sp036701805
contig_160686_pilon	Metagenome	38574	11.77	0	Viruses;Varidnaviria;Bamfordvirae;Nucleocytoviricota;Pokkesviricetes;Asfuvirales;Asfarviridae	geNomad
contig_160792_pilon	Metagenome	8572	NA	0	Viruses;Duplodnaviria;Heunggongvirae;Uroviricota;Caudoviricetes;;	geNomad
contig_160896_pilon	Metagenome	39200	100	0	Viruses;Duplodnaviria;Heunggongvirae;Uroviricota;Caudoviricetes;;	geNomad
contig_161133_pilon	Metagenome	6969	NA	0	Viruses;Varidnaviria;Bamfordvirae;Preplasmiviricota;Maveriviricetes;Priklausovirales;	geNomad		d__Bacteria;p__Bacteroidota;c__Bacteroidia;o__Chitinophagales;f__Chitinophagaceae;g__JAZKFT01;s__
contig_161160_pilon	Metagenome	43300	11.54	0	Viruses;Duplodnaviria;Heunggongvirae;Uroviricota;Caudoviricetes;;	geNomad	Up-regulated D1	d__Bacteria;p__Pseudomonadota;c__Gammaproteobacteria;o__Burkholderiales;f__Burkholderiaceae;g__Sphaerotilus;s__Sphaerotilus sp034519685
contig_161217_pilon	Metagenome	6872	64.07	0	LTR_retrotransposon	HMMER	Up-regulated D2		Viridiplantae
contig_161355_pilon	Metagenome	5956	0.77	0	Viruses;Varidnaviria;Bamfordvirae;Nucleocytoviricota;Megaviricetes;Imitervirales;	geNomad
contig_161361_pilon	Metagenome	14918	2.28	0	Viruses;Varidnaviria;Bamfordvirae;Nucleocytoviricota;Megaviricetes;Imitervirales;Mimiviridae	geNomad
contig_161361_pilon_fragment_1	Metagenome	5648	0.87	0	Viruses;Varidnaviria;Bamfordvirae;Nucleocytoviricota;Megaviricetes;Imitervirales;Mimiviridae	geNomad
contig_161406_pilon	Metagenome	36536	47.39	0	Viruses;Duplodnaviria;Heunggongvirae;Uroviricota;Caudoviricetes;;	geNomad	Up-regulated D2	d__Bacteria;p__Pseudomonadota;c__Gammaproteobacteria;o__Burkholderiales;f__Burkholderiaceae;g__Hydrogenophaga;s__Hydrogenophaga sp018335615
contig_161582_pilon	Metagenome	60778	98.03	0	Viruses;Duplodnaviria;Heunggongvirae;Uroviricota;Caudoviricetes;;	geNomad		d__Bacteria;p__Pseudomonadota;c__Gammaproteobacteria;o__Burkholderiales;f__Burkholderiaceae;g__Rhodoferax_C;s__Rhodoferax_C sp041165385
contig_161708_pilon	Metagenome	46777	97.22	0	Viruses;Duplodnaviria;Heunggongvirae;Uroviricota;Caudoviricetes;;	geNomad
contig_161753_pilon	Metagenome	12678	8.71	0	Viruses;Duplodnaviria;Heunggongvirae;Uroviricota;Caudoviricetes;;	geNomad
contig_161872_pilon	Metagenome	39246	96.39	0	Viruses;Duplodnaviria;Heunggongvirae;Uroviricota;Caudoviricetes;;	geNomad
contig_161890_pilon	Metagenome	40585	82.85	0	Viruses;Duplodnaviria;Heunggongvirae;Uroviricota;Caudoviricetes;;	geNomad		d__Bacteria;p__Bacteroidota;c__Bacteroidia;o__Flavobacteriales;f__Flavobacteriaceae;g__Flavobacterium;s__Flavobacterium sp947466955
contig_162005_pilon	Metagenome	16617	3.2	0	Viruses;Duplodnaviria;Heunggongvirae;Uroviricota;Caudoviricetes;;	geNomad		d__Archaea;p__;c__;o__;f__;g__;s__
contig_162008_pilon	Metagenome	47500	46.76	0	Viruses;Duplodnaviria;Heunggongvirae;Uroviricota;Caudoviricetes;;	geNomad		d__Bacteria;p__Bacteroidota;c__Bacteroidia;o__Bacteroidales;f__Bacteroidaceae;g__Prevotella;s__Prevotella muris
contig_162048_pilon	Metagenome	13004	30.28	0	Viruses;Duplodnaviria;Heunggongvirae;Uroviricota;Caudoviricetes;;Autographiviridae	geNomad	Up-regulated D2
contig_162092_pilon	Metagenome	77157	100	0	Viruses;Duplodnaviria;Heunggongvirae;Uroviricota;Caudoviricetes;;	geNomad
contig_162150_pilon	Metagenome	40220	80.33	0	Viruses;Duplodnaviria;Heunggongvirae;Uroviricota;Caudoviricetes;;	geNomad		d__Bacteria;p__Pseudomonadota;c__Gammaproteobacteria;o__Burkholderiales;f__Burkholderiaceae;g__Polaromonas;s__
contig_162226_pilon	Metagenome	5809	54.16	0	LTR_retrotransposon	HMMER			Viridiplantae
contig_16368_pilon	Metagenome	5024	4.54	0	Viruses;Duplodnaviria;Heunggongvirae;Uroviricota;Caudoviricetes;;	geNomad
contig_16682_pilon	Metagenome	10831	22.69	0	Viruses;Duplodnaviria;Heunggongvirae;Uroviricota;Caudoviricetes;;	geNomad		d__Bacteria;p__Verrucomicrobiota;c__Verrucomicrobiia;o__Opitutales;f__Opitutaceae;g__Lacunisphaera;s__Lacunisphaera lenta
contig_16687_pilon	Metagenome	16466	28.02	0	Viruses;Duplodnaviria;Heunggongvirae;Uroviricota;Caudoviricetes;;	geNomad
contig_16709_pilon|provirus_118661_135445	Metagenome	16785	18.9	0	Viruses;Duplodnaviria;Heunggongvirae;Uroviricota;Caudoviricetes;;	geNomad		d__Bacteria;p__Pseudomonadota;c__Alphaproteobacteria;o__Sphingomonadales;f__Sphingomonadaceae;g__Sphingorhabdus_B;s__
contig_16794_pilon	Metagenome	5884	NA	0	Viruses;Duplodnaviria;Heunggongvirae;Uroviricota;Caudoviricetes;;Peduoviridae	geNomad		d__Bacteria;p__Pseudomonadota;c__Gammaproteobacteria;o__Burkholderiales;f__Burkholderiaceae;g__Piscinibacter;s__Piscinibacter sp019635485
contig_16892_pilon	Metagenome	16834	100	0	LTR_retrotransposon	HMMER	Up-regulated D2		Viridiplantae
contig_16936_pilon	Metagenome	26893	9.51	0	Viruses;Duplodnaviria;Heunggongvirae;Uroviricota;Caudoviricetes;;	geNomad
contig_16938_pilon	Metagenome	27407	9.7	0	Viruses;Varidnaviria;Bamfordvirae;Preplasmiviricota;Polintoviricetes;Orthopolintovirales;Adintoviridae	geNomad
contig_17249_pilon	Metagenome	8362	6.66	0	Viruses;Duplodnaviria;Heunggongvirae;Uroviricota;Caudoviricetes;;	geNomad
contig_17738_pilon	Metagenome	7019	0.91	0	Viruses;Varidnaviria;Bamfordvirae;Nucleocytoviricota;Megaviricetes;Pimascovirales;Iridoviridae	geNomad
contig_18111_pilon	Metagenome	8782	15.56	0	Viruses;Duplodnaviria;Heunggongvirae;Uroviricota;Caudoviricetes;;	geNomad
contig_18289_pilon	Metagenome	17573	41.25	0	Viruses;Duplodnaviria;Heunggongvirae;Uroviricota;Caudoviricetes;;	geNomad		d__Bacteria;p__Pseudomonadota;c__Alphaproteobacteria;o__Rhodobacterales;f__Rhodobacteraceae;g__Tabrizicola;s__
contig_1842_pilon	Metagenome	5680	NA	0	Viruses;Varidnaviria;Bamfordvirae;Nucleocytoviricota;Pokkesviricetes;Chitovirales;Poxviridae	geNomad		d__Archaea;p__;c__;o__;f__;g__;s__
contig_20281_pilon	Metagenome	6477	NA	0	Viruses;Monodnaviria;Loebvirae;Hofneiviricota;Faserviricetes;Tubulavirales;Inoviridae	geNomad		d__Bacteria;p__Pseudomonadota;c__Gammaproteobacteria;o__Burkholderiales;f__Methylophilaceae;g__Methylophilus;s__Methylophilus sp030696695
contig_20410_pilon	Metagenome	6532	NA	0	Viruses;Duplodnaviria;Heunggongvirae;Uroviricota;Caudoviricetes;;	geNomad		d__Bacteria;p__Pseudomonadota;c__Gammaproteobacteria;o__Burkholderiales;f__Burkholderiaceae;g__Polaromonas;s__Polaromonas sp031365885
contig_21747_pilon	Metagenome	5665	0.46	0	Viruses;Varidnaviria;Bamfordvirae;Nucleocytoviricota;Megaviricetes;Imitervirales;	geNomad		d__Archaea;p__Thermoproteota;c__Nitrososphaeria;o__Nitrososphaerales;f__Nitrososphaeraceae;g__TH1177;s__TH1177 sp014523485
contig_21877_pilon_fragment_5	Metagenome	14958	21.28	0	Viruses;Duplodnaviria;Heunggongvirae;Uroviricota;Caudoviricetes;;	geNomad		d__Bacteria;p__Pseudomonadota;c__Alphaproteobacteria;o__Sphingomonadales;f__Sphingomonadaceae;g__Novosphingobium;s__Novosphingobium sp947085475
contig_21985_pilon	Metagenome	5426	13.67	0	Viruses;Duplodnaviria;Heunggongvirae;Uroviricota;Caudoviricetes;;	geNomad
contig_21986_pilon	Metagenome	6482	16.2	0	Viruses;Duplodnaviria;Heunggongvirae;Uroviricota;Caudoviricetes;;	geNomad
contig_22049_pilon|provirus_31675_44919	Metagenome	13245	15.59	0	Viruses;Duplodnaviria;Heunggongvirae;Uroviricota;Caudoviricetes;;	geNomad		d__Bacteria;p__Pseudomonadota;c__Alphaproteobacteria;o__Sphingomonadales;f__Sphingomonadaceae;g__Sphingorhabdus_B;s__Sphingorhabdus_B sp031406495
contig_22221_pilon	Metagenome	8168	8.59	0	Viruses;Duplodnaviria;Heunggongvirae;Uroviricota;Caudoviricetes;;	geNomad
contig_22794_pilon	Metagenome	13094	1.06	0	Viruses;Varidnaviria;Bamfordvirae;Nucleocytoviricota;Megaviricetes;;	geNomad
contig_23104_pilon	Metagenome	9835	14.52	0	Viruses;Duplodnaviria;Heunggongvirae;Uroviricota;Caudoviricetes;;	geNomad
contig_24389_pilon	Metagenome	5060	NA	0	Viruses;Duplodnaviria;Heunggongvirae;Uroviricota;Caudoviricetes;;	geNomad
contig_24793_pilon	Metagenome	8779	0.71	0	Viruses;;;;;;	geNomad
contig_25167_pilon	Metagenome	13383	NA	0	Viruses;Duplodnaviria;Heunggongvirae;Uroviricota;Caudoviricetes;;	geNomad		d__Bacteria;p__Bdellovibrionota;c__Bdellovibrionia;o__Bdellovibrionales;f__Bdellovibrionaceae;g__Pseudobdellovibrio;s__Pseudobdellovibrio sp031421235
contig_26024_pilon	Metagenome	37984	63.97	0	Viruses;Duplodnaviria;Heunggongvirae;Uroviricota;Caudoviricetes;;	geNomad		d__Bacteria;p__Pseudomonadota;c__Alphaproteobacteria;o__Sphingomonadales;f__Sphingomonadaceae;g__Sphingomicrobium;s__Sphingomicrobium sp031372575
contig_26369_pilon_fragment_1	Metagenome	8384	NA	0	Viruses;Duplodnaviria;Heunggongvirae;Uroviricota;Caudoviricetes;;	geNomad		d__Bacteria;p__Bacteroidota;c__Bacteroidia;o__Cytophagales;f__Hymenobacteraceae;g__Hymenobacter;s__Hymenobacter sp040547285
contig_26573_pilon	Metagenome	8752	3.9	0	Viruses;Duplodnaviria;Heunggongvirae;Uroviricota;Caudoviricetes;;Kyanoviridae	geNomad		d__Bacteria;p__Pseudomonadota;c__Gammaproteobacteria;o__Burkholderiales;f__Burkholderiaceae;g__UBA2334;s__
contig_26692_pilon	Metagenome	5083	NA	0	Viruses;Duplodnaviria;Heunggongvirae;Uroviricota;Caudoviricetes;;	geNomad		d__Bacteria;p__Pseudomonadota;c__Gammaproteobacteria;o__Enterobacterales;f__Alteromonadaceae;g__Paraglaciecola;s__Paraglaciecola arctica
contig_26864_pilon	Metagenome	9728	0.79	0	Viruses;Varidnaviria;Bamfordvirae;Nucleocytoviricota;Megaviricetes;;	geNomad
contig_26933_pilon	Metagenome	6766	100	0	LTR_retrotransposon	HMMER	Up-regulated D2		Viridiplantae
contig_27757_pilon	Metagenome	9069	NA	0	Viruses;Duplodnaviria;Heunggongvirae;Uroviricota;Caudoviricetes;;	geNomad
contig_27908_pilon	Metagenome	9233	NA	0	Viruses;Duplodnaviria;Heunggongvirae;Uroviricota;Caudoviricetes;;	geNomad		d__Bacteria;p__Pseudomonadota;c__Gammaproteobacteria;o__Burkholderiales;f__Burkholderiaceae;g__Telluria;s__Telluria eurypsychrophila
contig_28357_pilon	Metagenome	5067	NA	0	Viruses;Duplodnaviria;Heunggongvirae;Uroviricota;Caudoviricetes;;	geNomad
contig_28360_pilon	Metagenome	5498	1.18	0	Viruses;Duplodnaviria;Heunggongvirae;Uroviricota;Caudoviricetes;;	geNomad
contig_28446_pilon	Metagenome	5090	7.6	0	Viruses;Duplodnaviria;Heunggongvirae;Uroviricota;Caudoviricetes;;	geNomad
contig_28872_pilon	Metagenome	27818	NA	0	Viruses;Duplodnaviria;Heunggongvirae;Uroviricota;Caudoviricetes;;	geNomad
contig_29118_pilon	Metagenome	6074	7.1	0	Viruses;Duplodnaviria;Heunggongvirae;Uroviricota;Caudoviricetes;;	geNomad
contig_29140_pilon	Metagenome	9174	85.53	0	LTR_retrotransposon	HMMER			Viridiplantae
contig_29395_pilon	Metagenome	5755	14.42	0	Viruses;Duplodnaviria;Heunggongvirae;Uroviricota;Caudoviricetes;;	geNomad
contig_29786_pilon	Metagenome	12590	6.15	0	Viruses;;;;;;	geNomad
contig_30091_pilon	Metagenome	6482	4.09	0	Viruses;Duplodnaviria;Heunggongvirae;Uroviricota;Caudoviricetes;;	geNomad
contig_30440_pilon	Metagenome	36950	100	0	LTR_retrotransposon	HMMER			Viridiplantae
contig_32380_pilon	Metagenome	7426	2.71	0	Viruses;Duplodnaviria;Heunggongvirae;Uroviricota;Caudoviricetes;;	geNomad
contig_32385_pilon	Metagenome	7515	NA	0	Viruses;Duplodnaviria;Heunggongvirae;Uroviricota;Caudoviricetes;;	geNomad
contig_32504_pilon	Metagenome	7315	NA	0	Viruses;Varidnaviria;Bamfordvirae;Nucleocytoviricota;Megaviricetes;Imitervirales;Mimiviridae	geNomad
contig_34066_pilon	Metagenome	5427	4.11	0	Viruses;Duplodnaviria;Heunggongvirae;Uroviricota;Caudoviricetes;;	geNomad		d__Bacteria;p__Pseudomonadota;c__Gammaproteobacteria;o__Burkholderiales;f__Methylophilaceae;g__Methylotenera_A;s__Methylotenera_A sp031369365
contig_3446_pilon	Metagenome	5018	NA	0	LTR_retrotransposon	HMMER			Viridiplantae
contig_36091_pilon	Metagenome	6677	NA	0	Viruses;Duplodnaviria;Heunggongvirae;Uroviricota;Caudoviricetes;;	geNomad
contig_36669_pilon	Metagenome	13263	3.95	0	Viruses;Duplodnaviria;Heunggongvirae;Uroviricota;Caudoviricetes;;	geNomad
contig_36721_pilon	Metagenome	6060	7.03	0	Viruses;Duplodnaviria;Heunggongvirae;Uroviricota;Caudoviricetes;;	geNomad
contig_37255_pilon	Metagenome	8528	0.42	0	Viruses;Varidnaviria;Bamfordvirae;Nucleocytoviricota;Megaviricetes;Algavirales;Phycodnaviridae	geNomad
contig_37335_pilon	Metagenome	7551	10.01	0	Viruses;Duplodnaviria;Heunggongvirae;Uroviricota;Caudoviricetes;;	geNomad		d__Bacteria;p__Pseudomonadota;c__Alphaproteobacteria;o__Rhodobacterales;f__Rhodobacteraceae;g__Tabrizicola;s__Tabrizicola sp017303485
contig_38034_pilon	Metagenome	81419	NA	0	Viruses;Duplodnaviria;Heunggongvirae;Uroviricota;Caudoviricetes;;	geNomad		d__Bacteria;p__Cyanobacteriota;c__Cyanobacteriia;o__Cyanobacteriales;f__Microcoleaceae;g__Microcoleus;s__Microcoleus sp036704825
contig_38051_pilon	Metagenome	18566	29.37	0	Viruses;Duplodnaviria;Heunggongvirae;Uroviricota;Caudoviricetes;;	geNomad
contig_38148_pilon	Metagenome	5304	3.11	0	Viruses;Duplodnaviria;Heunggongvirae;Uroviricota;Caudoviricetes;;	geNomad
contig_38279_pilon	Metagenome	5399	6.96	0	Viruses;Duplodnaviria;Heunggongvirae;Uroviricota;Caudoviricetes;;	geNomad
contig_38483_pilon	Metagenome	15285	11.34	0	Viruses;Duplodnaviria;Heunggongvirae;Uroviricota;Caudoviricetes;;	geNomad
contig_38615_pilon	Metagenome	6340	NA	0	Viruses;Duplodnaviria;Heunggongvirae;Uroviricota;Caudoviricetes;;	geNomad		d__Archaea;p__;c__;o__;f__;g__;s__
contig_38770_pilon	Metagenome	6345	59.15	0	LTR_retrotransposon	HMMER			Viridiplantae
contig_38906_pilon	Metagenome	5970	NA	0	Viruses;Duplodnaviria;Heunggongvirae;Uroviricota;Caudoviricetes;;	geNomad		d__Bacteria;p__Pseudomonadota;c__Gammaproteobacteria;o__Burkholderiales;f__Burkholderiaceae;g__Hydrogenophaga;s__Hydrogenophaga sp001770705
contig_38908_pilon	Metagenome	7268	NA	0	Viruses;Duplodnaviria;Heunggongvirae;Uroviricota;Caudoviricetes;;Peduoviridae	geNomad		d__Bacteria;p__Pseudomonadota;c__Gammaproteobacteria;o__Burkholderiales;f__Burkholderiaceae;g__PBB1;s__PBB1 sp027490215
contig_38913_pilon	Metagenome	12638	20.02	0	Viruses;Duplodnaviria;Heunggongvirae;Uroviricota;Caudoviricetes;;	geNomad		d__Bacteria;p__Pseudomonadota;c__Alphaproteobacteria;o__Sphingomonadales;f__Sphingomonadaceae;g__Sphingorhabdus_B;s__Sphingorhabdus_B sp002278855
contig_40166_pilon_fragment_1	Metagenome	13629	16.77	0	Viruses;Duplodnaviria;Heunggongvirae;Uroviricota;Caudoviricetes;;	geNomad		d__Bacteria;p__Pseudomonadota;c__Alphaproteobacteria;o__Rhodobacterales;f__Rhodobacteraceae;g__JACMNW01;s__JACMNW01 sp031406155
contig_40642_pilon	Metagenome	14895	5.9	0	Viruses;Duplodnaviria;Heunggongvirae;Uroviricota;Caudoviricetes;;	geNomad		d__Bacteria;p__Bacteroidota;c__Bacteroidia;o__Flavobacteriales;f__Flavobacteriaceae;g__Flavobacterium;s__Flavobacterium bernardetii
contig_41047_pilon	Metagenome	10041	14.53	0	Viruses;Duplodnaviria;Heunggongvirae;Uroviricota;Caudoviricetes;;	geNomad
contig_41302_pilon	Metagenome	14442	2.3	0	Viruses;Varidnaviria;Bamfordvirae;Nucleocytoviricota;Megaviricetes;Algavirales;Phycodnaviridae	geNomad
contig_41492_pilon_fragment_1	Metagenome	9321	6.98	0	Viruses;Duplodnaviria;Heunggongvirae;Uroviricota;Caudoviricetes;;	geNomad		d__Bacteria;p__Cyanobacteriota;c__Cyanobacteriia;o__Cyanobacteriales;f__Microcoleaceae;g__Microcoleus;s__Microcoleus sp036705045
contig_4187_pilon	Metagenome	13454	NA	0	LTR_retrotransposon	HMMER			Viridiplantae
contig_41972_pilon	Metagenome	6095	NA	0	Viruses;Duplodnaviria;Heunggongvirae;Uroviricota;Caudoviricetes;;	geNomad
contig_42141_pilon	Metagenome	5546	NA	0	Viruses;Duplodnaviria;Heunggongvirae;Uroviricota;Caudoviricetes;;	geNomad
contig_42503_pilon	Metagenome	6809	5.58	0	Viruses;Duplodnaviria;Heunggongvirae;Uroviricota;Caudoviricetes;;	geNomad
contig_42673_pilon	Metagenome	7115	3.32	0	Viruses;Duplodnaviria;Heunggongvirae;Uroviricota;Caudoviricetes;;	geNomad
contig_42754_pilon	Metagenome	11651	14.34	0	Viruses;Duplodnaviria;Heunggongvirae;Uroviricota;Caudoviricetes;;	geNomad		d__Bacteria;p__Pseudomonadota;c__Alphaproteobacteria;o__Rhodobacterales;f__Rhodobacteraceae;g__JAVSGI01;s__JAVSGI01 sp032334235
contig_42867_pilon	Metagenome	5020	46.8	0	LTR_retrotransposon	HMMER			Viridiplantae
contig_42988_pilon	Metagenome	24259	7.77	0	Viruses;Duplodnaviria;Heunggongvirae;Uroviricota;Caudoviricetes;;	geNomad
contig_43153_pilon_fragment_1	Metagenome	7391	NA	0	Viruses;Duplodnaviria;Heunggongvirae;Uroviricota;Caudoviricetes;;	geNomad		d__Bacteria;p__Pseudomonadota;c__Gammaproteobacteria;o__Burkholderiales;f__Methylophilaceae;g__Methylotenera_A;s__
contig_43801_pilon	Metagenome	9321	21.36	0	Viruses;Duplodnaviria;Heunggongvirae;Uroviricota;Caudoviricetes;;	geNomad		d__Bacteria;p__Bacteroidota;c__Bacteroidia;o__Flavobacteriales;f__Flavobacteriaceae;g__Flavobacterium;s__Flavobacterium sp963513565
contig_44648_pilon	Metagenome	19738	29.76	0	Viruses;Duplodnaviria;Heunggongvirae;Uroviricota;Caudoviricetes;;	geNomad
contig_44976_pilon	Metagenome	5763	NA	0	Viruses;Duplodnaviria;Heunggongvirae;Uroviricota;Caudoviricetes;;	geNomad
contig_45451_pilon	Metagenome	5112	6.93	0	Viruses;Duplodnaviria;Heunggongvirae;Uroviricota;Caudoviricetes;;Schitoviridae	geNomad
contig_46551_pilon	Metagenome	10154	9.31	0	Viruses;Duplodnaviria;Heunggongvirae;Uroviricota;Caudoviricetes;;	geNomad
contig_46577_pilon	Metagenome	14937	3.19	0	Viruses;Varidnaviria;Bamfordvirae;Nucleocytoviricota;Megaviricetes;Imitervirales;	geNomad		d__Bacteria;p__Verrucomicrobiota;c__Verrucomicrobiia;o__Verrucomicrobiales;f__Akkermansiaceae;g__Luteolibacter;s__Luteolibacter sp031422775
contig_46673_pilon	Metagenome	10721	0.86	0	Viruses;Varidnaviria;Bamfordvirae;Nucleocytoviricota;Megaviricetes;;	geNomad
contig_46893_pilon	Metagenome	5024	NA	0	Viruses;Duplodnaviria;Heunggongvirae;Uroviricota;Caudoviricetes;;	geNomad		d__Bacteria;p__Pseudomonadota;c__Gammaproteobacteria;o__Pseudomonadales;f__Moraxellaceae;g__Acinetobacter;s__Acinetobacter ihumii
contig_46987_pilon	Metagenome	7950	NA	0	Viruses;Duplodnaviria;Heunggongvirae;Uroviricota;Caudoviricetes;;Kyanoviridae	geNomad
contig_47061_pilon|provirus_107_11909	Metagenome	11803	15.01	0	Viruses;Duplodnaviria;Heunggongvirae;Uroviricota;Caudoviricetes;;	geNomad		d__Bacteria;p__Pseudomonadota;c__Alphaproteobacteria;o__Sphingomonadales;f__Sphingomonadaceae;g__Sphingorhabdus_B;s__
contig_47062_pilon	Metagenome	14689	17.81	0	Viruses;Duplodnaviria;Heunggongvirae;Uroviricota;Caudoviricetes;;	geNomad		d__Bacteria;p__Pseudomonadota;c__Alphaproteobacteria;o__Sphingomonadales;f__Sphingomonadaceae;g__Sphingorhabdus_B;s__Sphingorhabdus_B sp013297725
contig_48638_pilon	Metagenome	7059	13.35	0	Viruses;Duplodnaviria;Heunggongvirae;Uroviricota;Caudoviricetes;;	geNomad		d__Bacteria;p__Pseudomonadota;c__Alphaproteobacteria;o__Sphingomonadales;f__Sphingomonadaceae;g__Novosphingobium;s__Novosphingobium hassiacum
contig_48796_pilon	Metagenome	6967	9.44	0	Viruses;Duplodnaviria;Heunggongvirae;Uroviricota;Caudoviricetes;;	geNomad
contig_48817_pilon	Metagenome	12821	19.84	0	Viruses;Duplodnaviria;Heunggongvirae;Uroviricota;Caudoviricetes;;	geNomad
contig_48903_pilon	Metagenome	12492	0.93	0	Viruses;Varidnaviria;Bamfordvirae;Nucleocytoviricota;Megaviricetes;Algavirales;Phycodnaviridae	geNomad
contig_49416_pilon	Metagenome	85052	82.57	0	Viruses;Duplodnaviria;Heunggongvirae;Uroviricota;Caudoviricetes;;	geNomad
contig_49524_pilon	Metagenome	25634	13.16	0	Viruses;Duplodnaviria;Heunggongvirae;Uroviricota;Caudoviricetes;;	geNomad
contig_49525_pilon	Metagenome	18698	9.19	0	Viruses;Duplodnaviria;Heunggongvirae;Uroviricota;Caudoviricetes;;	geNomad
contig_49726_pilon	Metagenome	5985	9	0	Viruses;Duplodnaviria;Heunggongvirae;Uroviricota;Caudoviricetes;;	geNomad
contig_49773_pilon	Metagenome	8966	13.43	0	Viruses;Duplodnaviria;Heunggongvirae;Uroviricota;Caudoviricetes;;	geNomad
contig_49910_pilon	Metagenome	15943	25.88	0	Viruses;Duplodnaviria;Heunggongvirae;Uroviricota;Caudoviricetes;;	geNomad
contig_49989_pilon	Metagenome	5778	NA	0	Viruses;Duplodnaviria;Heunggongvirae;Uroviricota;Caudoviricetes;;	geNomad		d__Bacteria;p__Bacteroidota;c__Bacteroidia;o__Flavobacteriales;f__Flavobacteriaceae;g__Kriegella;s__Kriegella aquimaris
contig_50129_pilon	Metagenome	10485	5.48	0	Viruses;Duplodnaviria;Heunggongvirae;Uroviricota;Caudoviricetes;;	geNomad
contig_50392_pilon	Metagenome	12111	13.54	0	Viruses;Duplodnaviria;Heunggongvirae;Uroviricota;Caudoviricetes;;	geNomad		d__Bacteria;p__Pseudomonadota;c__Alphaproteobacteria;o__Rhodobacterales;f__Rhodobacteraceae;g__Stagnihabitans;s__Stagnihabitans sp947468085
contig_50394_pilon	Metagenome	19532	31.32	0	Viruses;Duplodnaviria;Heunggongvirae;Uroviricota;Caudoviricetes;;	geNomad		d__Bacteria;p__Pseudomonadota;c__Alphaproteobacteria;o__Rhodobacterales;f__Rhodobacteraceae;g__Cypionkella;s__Cypionkella sp002256245
contig_50399_pilon	Metagenome	9271	NA	0	Viruses;Duplodnaviria;Heunggongvirae;Uroviricota;Caudoviricetes;;	geNomad		d__Bacteria;p__Pseudomonadota;c__Alphaproteobacteria;o__Rhodobacterales;f__Rhodobacteraceae;g__Gemmobacter;s__Gemmobacter caeni
contig_50495_pilon	Metagenome	13323	3.65	0	Viruses;Duplodnaviria;Heunggongvirae;Uroviricota;Caudoviricetes;;	geNomad		d__Bacteria;p__Pseudomonadota;c__Gammaproteobacteria;o__Burkholderiales;f__Burkholderiaceae;g__Polaromonas;s__
contig_51209_pilon	Metagenome	7440	15.15	0	Viruses;Duplodnaviria;Heunggongvirae;Uroviricota;Caudoviricetes;;	geNomad
contig_51219_pilon	Metagenome	15262	6.38	0	Viruses;Duplodnaviria;Heunggongvirae;Uroviricota;Caudoviricetes;;	geNomad
contig_51702_pilon	Metagenome	6214	10.41	0	Viruses;Duplodnaviria;Heunggongvirae;Uroviricota;Caudoviricetes;;	geNomad		d__Bacteria;p__Cyanobacteriota;c__Cyanobacteriia;o__Cyanobacteriales;f__Microcoleaceae;g__Microcoleus;s__Microcoleus sp036700145
contig_52684_pilon	Metagenome	5107	NA	0	Viruses;Varidnaviria;Bamfordvirae;Nucleocytoviricota;Megaviricetes;;	geNomad
contig_52892_pilon	Metagenome	9789	2.1	0	Viruses;Varidnaviria;Bamfordvirae;Nucleocytoviricota;Megaviricetes;Imitervirales;	geNomad
contig_52896_pilon	Metagenome	12289	2.64	0	Viruses;Varidnaviria;Bamfordvirae;Nucleocytoviricota;Megaviricetes;Imitervirales;	geNomad
contig_5295_pilon	Metagenome	15134	NA	0	LTR_retrotransposon	HMMER		d__Archaea;p__;c__;o__;f__;g__;s__	Viridiplantae
contig_53429_pilon	Metagenome	11000	3.08	0	Viruses;Duplodnaviria;Heunggongvirae;Uroviricota;Caudoviricetes;;	geNomad		d__Bacteria;p__Pseudomonadota;c__Gammaproteobacteria;o__Xanthomonadales;f__Rhodanobacteraceae;g__Dokdonella_A;s__Dokdonella_A sp035760865
contig_53993_pilon	Metagenome	8063	8.04	0	Viruses;Duplodnaviria;Heunggongvirae;Uroviricota;Caudoviricetes;;	geNomad		d__Bacteria;p__Pseudomonadota;c__Alphaproteobacteria;o__Sphingomonadales;f__Sphingomonadaceae;g__Sphingorhabdus_B;s__Sphingorhabdus_B sp016462305
contig_54207_pilon	Metagenome	5774	7.57	0	Viruses;Duplodnaviria;Heunggongvirae;Uroviricota;Caudoviricetes;;	geNomad		d__Bacteria;p__Pseudomonadota;c__Gammaproteobacteria;o__Pseudomonadales;f__Moraxellaceae;g__Acinetobacter;s__Acinetobacter proteolyticus
contig_54977_pilon	Metagenome	5810	NA	0	LTR_retrotransposon	HMMER			Viridiplantae
contig_55289_pilon	Metagenome	8879	0.71	0	Viruses;Varidnaviria;Bamfordvirae;Nucleocytoviricota;Megaviricetes;Imitervirales;Mimiviridae	geNomad	Down-regulated D2
contig_57167_pilon	Metagenome	26084	11.59	0	Viruses;Duplodnaviria;Heunggongvirae;Uroviricota;Caudoviricetes;;	geNomad
contig_57186_pilon	Metagenome	6767	100	0	LTR_retrotransposon	HMMER			Viridiplantae
contig_58206_pilon	Metagenome	149280	69.29	0	Viruses;Duplodnaviria;Heunggongvirae;Uroviricota;Caudoviricetes;;	geNomad
contig_58208_pilon	Metagenome	15863	29.12	0	Viruses;Duplodnaviria;Heunggongvirae;Uroviricota;Caudoviricetes;;	geNomad
contig_58608_pilon	Metagenome	6776	13.18	0	Viruses;Duplodnaviria;Heunggongvirae;Uroviricota;Caudoviricetes;;	geNomad		d__Bacteria;p__Pseudomonadota;c__Alphaproteobacteria;o__Sphingomonadales;f__Sphingomonadaceae;g__Novosphingobium;s__
contig_5901_pilon	Metagenome	6070	4.22	0	Viruses;Duplodnaviria;Heunggongvirae;Uroviricota;Caudoviricetes;;	geNomad
contig_59848_pilon	Metagenome	10585	NA	0	LTR_retrotransposon	HMMER			Viridiplantae
contig_60752_pilon	Metagenome	5076	5.81	0	Viruses;Duplodnaviria;Heunggongvirae;Uroviricota;Caudoviricetes;;	geNomad
contig_6112_pilon	Metagenome	8713	NA	0	Viruses;Duplodnaviria;Heunggongvirae;Uroviricota;Caudoviricetes;;	geNomad		d__Bacteria;p__Pseudomonadota;c__Alphaproteobacteria;o__Rhodobacterales;f__Rhodobacteraceae;g__Cypionkella;s__Cypionkella sp030652235
contig_61402_pilon	Metagenome	5508	NA	0	Viruses;Duplodnaviria;Heunggongvirae;Uroviricota;Caudoviricetes;;	geNomad
contig_61489_pilon	Metagenome	36979	49.25	0	Viruses;Duplodnaviria;Heunggongvirae;Uroviricota;Caudoviricetes;;	geNomad		d__Bacteria;p__Pseudomonadota;c__Alphaproteobacteria;o__Rhodobacterales;f__Rhodobacteraceae;g__JACMNW01;s__JACMNW01 sp031406155
contig_61549_pilon	Metagenome	6058	NA	0	LTR_retrotransposon	HMMER		d__Archaea;p__;c__;o__;f__;g__;s__	Viridiplantae
contig_61795_pilon	Metagenome	6481	1.43	0	Viruses;Varidnaviria;Bamfordvirae;Nucleocytoviricota;Megaviricetes;Pimascovirales;Marseilleviridae	geNomad
contig_62125_pilon	Metagenome	6891	9	0	Viruses;Duplodnaviria;Heunggongvirae;Uroviricota;Caudoviricetes;;	geNomad		d__Bacteria;p__Pseudomonadota;c__Alphaproteobacteria;o__Rhizobiales;f__Rhizobiaceae;g__Rhizobium;s__Rhizobium acaciae
contig_62171_pilon	Metagenome	5577	2.48	0	Viruses;Varidnaviria;Bamfordvirae;;;;	geNomad
contig_62775_pilon_fragment_1	Metagenome	6592	9.28	0	Viruses;Duplodnaviria;Heunggongvirae;Uroviricota;Caudoviricetes;;	geNomad		d__Bacteria;p__Pseudomonadota;c__Alphaproteobacteria;o__Sphingomonadales;f__Sphingomonadaceae;g__Novosphingobium;s__
contig_62797_pilon_fragment_1	Metagenome	6228	5.54	0	Viruses;Duplodnaviria;Heunggongvirae;Uroviricota;Caudoviricetes;;	geNomad		d__Bacteria;p__Pseudomonadota;c__Alphaproteobacteria;o__Rhodobacterales;f__Rhodobacteraceae;g__JANNNF01;s__
contig_62910_pilon	Metagenome	6654	2.38	0	Viruses;Duplodnaviria;Heunggongvirae;Uroviricota;Caudoviricetes;;Chimalliviridae	geNomad		d__Bacteria;p__Pseudomonadota;c__Gammaproteobacteria;o__Pseudomonadales;f__Moraxellaceae;g__Acinetobacter;s__Acinetobacter parvus
contig_63398_pilon	Metagenome	5788	13.73	0	Viruses;Duplodnaviria;Heunggongvirae;Uroviricota;Caudoviricetes;;	geNomad
contig_63622_pilon	Metagenome	6441	NA	0	Viruses;Varidnaviria;Bamfordvirae;Preplasmiviricota;Maveriviricetes;Priklausovirales;	geNomad
contig_63771_pilon	Metagenome	11674	3.75	0	Viruses;Duplodnaviria;Heunggongvirae;Uroviricota;Caudoviricetes;;	geNomad
contig_64350_pilon	Metagenome	15888	1.33	0	Viruses;Varidnaviria;Bamfordvirae;Nucleocytoviricota;Megaviricetes;Imitervirales;Mimiviridae	geNomad
contig_65117_pilon	Metagenome	5372	NA	0	LTR_retrotransposon	HMMER		d__Bacteria;p__Bacteroidota;c__Bacteroidia;o__Flavobacteriales;f__Flavobacteriaceae;g__Aquimarina;s__Aquimarina sediminis	Viridiplantae
contig_65372_pilon	Metagenome	8317	0.68	0	Viruses;Varidnaviria;Bamfordvirae;Nucleocytoviricota;Megaviricetes;Imitervirales;Mimiviridae	geNomad
contig_65644_pilon	Metagenome	5934	NA	0	Viruses;Duplodnaviria;Heunggongvirae;Uroviricota;Caudoviricetes;;	geNomad
contig_65669_pilon	Metagenome	7910	13.3	0	Viruses;Duplodnaviria;Heunggongvirae;Uroviricota;Caudoviricetes;;	geNomad		d__Bacteria;p__Pseudomonadota;c__Alphaproteobacteria;o__Rhodobacterales;f__Rhodobacteraceae;g__JANNNF01;s__JANNNF01 sp031398405
contig_65791_pilon	Metagenome	14126	3.14	0	Viruses;Varidnaviria;Bamfordvirae;Nucleocytoviricota;Megaviricetes;Imitervirales;Mimiviridae	geNomad		d__Bacteria;p__Bacteroidota;c__Bacteroidia;o__J057;f__J057;g__RDXT01;s__RDXT01 sp004292985
contig_65861_pilon	Metagenome	8342	8.39	0	Viruses;Duplodnaviria;Heunggongvirae;Uroviricota;Caudoviricetes;;	geNomad		d__Bacteria;p__Pseudomonadota;c__Alphaproteobacteria;o__Sphingomonadales;f__Sphingomonadaceae;g__Sphingomicrobium;s__Sphingomicrobium sp040385545
contig_66096_pilon	Metagenome	44890	100	0	Viruses;Duplodnaviria;Heunggongvirae;Uroviricota;Caudoviricetes;;Autographiviridae	geNomad	Up-regulated D1
contig_66327_pilon	Metagenome	6517	3.53	0	Viruses;Duplodnaviria;Heunggongvirae;Uroviricota;Caudoviricetes;;	geNomad
contig_67154_pilon	Metagenome	51438	19.05	0	Viruses;Varidnaviria;Bamfordvirae;Nucleocytoviricota;Megaviricetes;Pimascovirales;	geNomad
contig_67942_pilon	Metagenome	7593	NA	0	Viruses;Duplodnaviria;Heunggongvirae;Uroviricota;Caudoviricetes;;	geNomad
contig_68282_pilon	Metagenome	6348	8.13	0	Viruses;Duplodnaviria;Heunggongvirae;Uroviricota;Caudoviricetes;;	geNomad
contig_68549_pilon	Metagenome	7377	6.52	0	Viruses;Duplodnaviria;Heunggongvirae;Uroviricota;Caudoviricetes;;	geNomad
contig_68617_pilon	Metagenome	10872	2.33	0	Viruses;Varidnaviria;Bamfordvirae;Nucleocytoviricota;Megaviricetes;Imitervirales;	geNomad
contig_69461_pilon	Metagenome	8179	8.8	0	Viruses;Duplodnaviria;Heunggongvirae;Uroviricota;Caudoviricetes;;	geNomad		d__Bacteria;p__Cyanobacteriota;c__Cyanobacteriia;o__Cyanobacteriales;f__Chamaesiphonaceae;g__Chamaesiphon;s__Chamaesiphon sp031387665
contig_69915_pilon	Metagenome	5964	11.71	0	Viruses;Duplodnaviria;Heunggongvirae;Uroviricota;Caudoviricetes;;	geNomad		d__Bacteria;p__Pseudomonadota;c__Gammaproteobacteria;o__Burkholderiales;f__Burkholderiaceae;g__Rhodoferax_C;s__Rhodoferax_C sp017798165
contig_70168_pilon	Metagenome	11030	6.39	0	Viruses;Duplodnaviria;Heunggongvirae;Uroviricota;Caudoviricetes;;	geNomad
contig_70248_pilon	Metagenome	5787	NA	0	Viruses;Duplodnaviria;Heunggongvirae;Uroviricota;Caudoviricetes;;	geNomad		d__Bacteria;p__Pseudomonadota;c__Gammaproteobacteria;o__Burkholderiales;f__Rhodocyclaceae;g__Zoogloea;s__Zoogloea sp030157465
contig_70254_pilon	Metagenome	16267	8.12	0	Viruses;Varidnaviria;Bamfordvirae;Nucleocytoviricota;Megaviricetes;Algavirales;Phycodnaviridae	geNomad
contig_71368_pilon	Metagenome	9130	NA	0	Viruses;Duplodnaviria;Heunggongvirae;Uroviricota;Caudoviricetes;;	geNomad		d__Bacteria;p__Pseudomonadota;c__Alphaproteobacteria;o__Sphingomonadales;f__Sphingomonadaceae;g__Sphingomonas;s__Sphingomonas sp029433115
contig_71480_pilon	Metagenome	5534	5.6	0	Viruses;Duplodnaviria;Heunggongvirae;Uroviricota;Caudoviricetes;;	geNomad
contig_71918_pilon	Metagenome	13644	7.1	0	Viruses;Duplodnaviria;Heunggongvirae;Uroviricota;Caudoviricetes;;	geNomad
contig_72189_pilon	Metagenome	14524	14.47	0	Viruses;Duplodnaviria;Heunggongvirae;Uroviricota;Caudoviricetes;;	geNomad		d__Bacteria;p__Pseudomonadota;c__Alphaproteobacteria;o__Sphingomonadales;f__Sphingomonadaceae;g__Novosphingobium;s__Novosphingobium sp031363685
contig_72313_pilon	Metagenome	5457	NA	0	Viruses;Duplodnaviria;Heunggongvirae;Uroviricota;Caudoviricetes;;	geNomad
contig_72574_pilon	Metagenome	6087	NA	0	Viruses;Duplodnaviria;Heunggongvirae;Uroviricota;Caudoviricetes;;	geNomad		d__Bacteria;p__Planctomycetota;c__Planctomycetia;o__Planctomycetales;f__Planctomycetaceae;g__TH-plancto1;s__TH-plancto1 sp031431195
contig_72595_pilon	Metagenome	5200	3	0	Viruses;Duplodnaviria;Heunggongvirae;Uroviricota;Caudoviricetes;;	geNomad
contig_73360_pilon	Metagenome	8094	22.61	0	Viruses;Duplodnaviria;Heunggongvirae;Uroviricota;Caudoviricetes;;	geNomad
contig_73744_pilon	Metagenome	7248	NA	0	Viruses;Duplodnaviria;Heunggongvirae;Uroviricota;Caudoviricetes;;	geNomad		d__Bacteria;p__Pseudomonadota;c__Alphaproteobacteria;o__Sphingomonadales;f__Sphingomonadaceae;g__Sphingomicrobium;s__Sphingomicrobium sp026785645
contig_7413_pilon	Metagenome	7037	4.67	0	Viruses;Duplodnaviria;Heunggongvirae;Uroviricota;Caudoviricetes;;	geNomad
contig_74593_pilon	Metagenome	5121	NA	0	Viruses;Duplodnaviria;Heunggongvirae;Uroviricota;Caudoviricetes;;	geNomad
contig_75355_pilon	Metagenome	5584	NA	0	LTR_retrotransposon	HMMER			Viridiplantae
contig_75908_pilon	Metagenome	5235	1.19	0	Viruses;;;;;;	geNomad		d__Bacteria;p__Bacteroidota;c__Bacteroidia;o__Cytophagales;f__Cytophagaceae;g__JANYCO01;s__
contig_76239_pilon	Metagenome	8595	4.57	0	Viruses;Duplodnaviria;Heunggongvirae;Uroviricota;Caudoviricetes;;Autographiviridae	geNomad
contig_76406_pilon	Metagenome	6413	11.59	0	Viruses;Duplodnaviria;Heunggongvirae;Uroviricota;Caudoviricetes;;	geNomad		d__Bacteria;p__Bacteroidota;c__Bacteroidia;o__Flavobacteriales;f__Flavobacteriaceae;g__Flavobacterium;s__Flavobacterium sp024642105
contig_77231_pilon	Metagenome	5450	11.6	0	Viruses;Duplodnaviria;Heunggongvirae;Uroviricota;Caudoviricetes;;Zobellviridae	geNomad		d__Bacteria;p__Cyanobacteriota;c__Cyanobacteriia;o__PCC-6307;f__Cyanobiaceae;g__AG-409-J16;s__AG-409-J16 sp003215655
contig_77253_pilon	Metagenome	33584	98.28	0	Viruses;Duplodnaviria;Heunggongvirae;Uroviricota;Caudoviricetes;;	geNomad	Up-regulated D2
contig_78803_pilon	Metagenome	22794	28.52	0	Viruses;Duplodnaviria;Heunggongvirae;Uroviricota;Caudoviricetes;;	geNomad		d__Bacteria;p__Pseudomonadota;c__Gammaproteobacteria;o__Burkholderiales;f__Burkholderiaceae;g__Hydrogenophaga;s__
contig_78955_pilon	Metagenome	12964	NA	0	Viruses;Duplodnaviria;Heunggongvirae;Uroviricota;Caudoviricetes;;Kyanoviridae	geNomad		d__Bacteria;p__Bacteroidota;c__Bacteroidia;o__Flavobacteriales;f__Flavobacteriaceae;g__Flavobacterium;s__Flavobacterium sp031409475
contig_7914_pilon	Metagenome	8860	NA	0	Viruses;Duplodnaviria;Heunggongvirae;Uroviricota;Caudoviricetes;;	geNomad
contig_79242_pilon	Metagenome	6350	NA	0	Viruses;Duplodnaviria;Heunggongvirae;Uroviricota;Caudoviricetes;;	geNomad
contig_79291_pilon	Metagenome	7612	3.04	0	Viruses;Varidnaviria;Bamfordvirae;Nucleocytoviricota;Megaviricetes;;	geNomad
contig_79595_pilon	Metagenome	5963	NA	0	Viruses;Duplodnaviria;Heunggongvirae;Uroviricota;Caudoviricetes;;	geNomad
contig_79883_pilon	Metagenome	7461	NA	0	Viruses;Duplodnaviria;Heunggongvirae;Uroviricota;Caudoviricetes;;	geNomad
contig_80114_pilon	Metagenome	8745	NA	0	Viruses;Duplodnaviria;Heunggongvirae;Uroviricota;Caudoviricetes;;	geNomad
contig_80158_pilon	Metagenome	7443	7.48	0	Viruses;Duplodnaviria;Heunggongvirae;Uroviricota;Caudoviricetes;;	geNomad		d__Bacteria;p__Pseudomonadota;c__Alphaproteobacteria;o__Sphingomonadales;f__Sphingomonadaceae;g__Sphingomicrobium;s__Sphingomicrobium sp025362505
contig_80382_pilon	Metagenome	11857	NA	0	Viruses;Duplodnaviria;Heunggongvirae;Uroviricota;Caudoviricetes;;	geNomad		d__Bacteria;p__Pseudomonadota;c__Alphaproteobacteria;o__Rhodobacterales;f__Rhodobacteraceae;g__Paracoccus;s__Paracoccus stylophorae
contig_80538_pilon	Metagenome	5307	6.97	0	Viruses;Duplodnaviria;Heunggongvirae;Uroviricota;Caudoviricetes;;	geNomad
contig_8079_pilon	Metagenome	14008	31.91	0	Viruses;Duplodnaviria;Heunggongvirae;Uroviricota;Caudoviricetes;;	geNomad
contig_8111_pilon	Metagenome	9301	NA	0	Viruses;Duplodnaviria;Heunggongvirae;Uroviricota;Caudoviricetes;;Autographiviridae	geNomad
contig_81137_pilon	Metagenome	16828	1.96	0	Viruses;Duplodnaviria;Heunggongvirae;Uroviricota;Caudoviricetes;;	geNomad
contig_82070_pilon	Metagenome	5761	NA	0	Viruses;Duplodnaviria;Heunggongvirae;Uroviricota;Caudoviricetes;;	geNomad		d__Bacteria;p__Bacteroidota;c__Bacteroidia;o__Flavobacteriales;f__Flavobacteriaceae;g__Flavobacterium;s__Flavobacterium branchiarum
contig_8278_pilon	Metagenome	6874	0.56	0	Viruses;Varidnaviria;Bamfordvirae;Nucleocytoviricota;Megaviricetes;Imitervirales;Mimiviridae	geNomad
contig_82926_pilon	Metagenome	6621	NA	0	LTR_retrotransposon	HMMER			Viridiplantae
contig_83453_pilon	Metagenome	17954	7.5	0	Viruses;Duplodnaviria;Heunggongvirae;Uroviricota;Caudoviricetes;;	geNomad
contig_83704_pilon	Metagenome	8985	83.77	0	LTR_retrotransposon	HMMER			Viridiplantae
contig_8381_pilon	Metagenome	10614	20.95	0	Viruses;Duplodnaviria;Heunggongvirae;Uroviricota;Caudoviricetes;;	geNomad		d__Bacteria;p__Pseudomonadota;c__Gammaproteobacteria;o__Pseudomonadales;f__Pseudomonadaceae;g__Pseudomonas_E;s__Pseudomonas_E abietaniphila
contig_83918_pilon	Metagenome	5517	NA	0	LTR_retrotransposon	HMMER			Viridiplantae
contig_85804_pilon	Metagenome	8652	7.09	0	Viruses;Duplodnaviria;Heunggongvirae;Uroviricota;Caudoviricetes;;	geNomad		d__Bacteria;p__Pseudomonadota;c__Alphaproteobacteria;o__Sphingomonadales;f__Sphingomonadaceae;g__Novosphingobium;s__Novosphingobium sp030697365
contig_85976_pilon	Metagenome	8360	12.12	0	Viruses;Duplodnaviria;Heunggongvirae;Uroviricota;Caudoviricetes;;	geNomad
contig_86116_pilon	Metagenome	5067	47.24	0	LTR_retrotransposon	HMMER			Viridiplantae
contig_86342_pilon	Metagenome	13905	2.83	0	Viruses;Varidnaviria;Bamfordvirae;Nucleocytoviricota;Megaviricetes;Imitervirales;Mimiviridae	geNomad
contig_86399_pilon	Metagenome	9745	0.79	0	Viruses;Varidnaviria;Bamfordvirae;Nucleocytoviricota;Megaviricetes;;	geNomad
contig_86753_pilon	Metagenome	8147	12.63	0	Viruses;Duplodnaviria;Heunggongvirae;Uroviricota;Caudoviricetes;;	geNomad
contig_86862_pilon	Metagenome	5261	NA	0	LTR_retrotransposon	HMMER			Viridiplantae
contig_87077_pilon	Metagenome	5689	NA	0	Viruses;Duplodnaviria;Heunggongvirae;Uroviricota;Caudoviricetes;;	geNomad
contig_87893_pilon	Metagenome	6549	NA	0	Viruses;Duplodnaviria;Heunggongvirae;Uroviricota;Caudoviricetes;;	geNomad
contig_8847_pilon	Metagenome	5668	3.9	0	Viruses;Duplodnaviria;Heunggongvirae;Uroviricota;Caudoviricetes;;	geNomad
contig_88704_pilon	Metagenome	8114	NA	0	Viruses;Duplodnaviria;Heunggongvirae;Uroviricota;Caudoviricetes;;	geNomad
contig_89071_pilon	Metagenome	8174	23.79	0	Viruses;Duplodnaviria;Heunggongvirae;Uroviricota;Caudoviricetes;;	geNomad		d__Bacteria;p__Pseudomonadota;c__Gammaproteobacteria;o__Pseudomonadales;f__Moraxellaceae;g__JBBKWH01;s__JBBKWH01 sp037968855
contig_89231_pilon	Metagenome	5784	NA	0	Viruses;Duplodnaviria;Heunggongvirae;Uroviricota;Caudoviricetes;;	geNomad		d__Archaea;p__;c__;o__;f__;g__;s__
contig_89380_pilon	Metagenome	11955	6.4	0	Viruses;Duplodnaviria;Heunggongvirae;Uroviricota;Caudoviricetes;;	geNomad
contig_89611_pilon	Metagenome	8269	NA	0	LTR_retrotransposon	HMMER		d__Bacteria;p__Bacteroidota;c__Bacteroidia;o__Chitinophagales;f__Saprospiraceae;g__M3007;s__M3007 sp016711435	Viridiplantae
contig_89629_pilon	Metagenome	6371	1.88	0	Viruses;Duplodnaviria;Heunggongvirae;Uroviricota;Caudoviricetes;;	geNomad		d__Bacteria;p__Cyanobacteriota;c__Cyanobacteriia;o__Pseudanabaenales;f__Pseudanabaenaceae;g__Pseudanabaena;s__Pseudanabaena sp014696925
contig_90392_pilon	Metagenome	8672	13.75	0	Viruses;Duplodnaviria;Heunggongvirae;Uroviricota;Caudoviricetes;;	geNomad
contig_90738_pilon	Metagenome	9096	10.5	0	Viruses;Duplodnaviria;Heunggongvirae;Uroviricota;Caudoviricetes;;	geNomad		d__Bacteria;p__Bacteroidota;c__Bacteroidia;o__Flavobacteriales;f__Crocinitomicaceae;g__M2408;s__
contig_91012_pilon	Metagenome	5863	15.17	0	Viruses;Duplodnaviria;Heunggongvirae;Uroviricota;Caudoviricetes;;	geNomad
contig_91695_pilon	Metagenome	9774	0.84	0	Viruses;Varidnaviria;Bamfordvirae;Nucleocytoviricota;Megaviricetes;Imitervirales;Mimiviridae	geNomad
contig_92080_pilon	Metagenome	10323	NA	0	LTR_retrotransposon	HMMER			Viridiplantae
contig_92186_pilon	Metagenome	5797	NA	0	Viruses;Monodnaviria;Loebvirae;Hofneiviricota;Faserviricetes;Tubulavirales;Inoviridae	geNomad
contig_92232_pilon	Metagenome	5810	NA	0	Viruses;Duplodnaviria;Heunggongvirae;Uroviricota;Caudoviricetes;;	geNomad
contig_92303_pilon	Metagenome	6945	2.31	0	Viruses;Duplodnaviria;Heunggongvirae;Uroviricota;Caudoviricetes;;	geNomad
contig_92352_pilon	Metagenome	5643	NA	0	Viruses;Duplodnaviria;Heunggongvirae;Uroviricota;Caudoviricetes;;	geNomad
contig_92922_pilon	Metagenome	12017	15.94	0	Viruses;Duplodnaviria;Heunggongvirae;Uroviricota;Caudoviricetes;;	geNomad
contig_94390_pilon	Metagenome	6094	8.03	0	Viruses;Duplodnaviria;Heunggongvirae;Uroviricota;Caudoviricetes;;	geNomad		d__Bacteria;p__Pseudomonadota;c__Alphaproteobacteria;o__Rhodobacterales;f__Rhodobacteraceae;g__Sulfitobacter;s__Sulfitobacter delicatus
contig_95558_pilon	Metagenome	8094	18	0	Viruses;Duplodnaviria;Heunggongvirae;Uroviricota;Caudoviricetes;;	geNomad		d__Bacteria;p__Pseudomonadota;c__Gammaproteobacteria;o__Burkholderiales;f__Burkholderiaceae;g__Simplicispira;s__Simplicispira sp023150295
contig_95798_pilon	Metagenome	21613	NA	0	Viruses;Varidnaviria;Bamfordvirae;Nucleocytoviricota;Megaviricetes;Algavirales;Phycodnaviridae	geNomad
contig_95804_pilon	Metagenome	13943	23.29	0	Viruses;Duplodnaviria;Heunggongvirae;Uroviricota;Caudoviricetes;;	geNomad
contig_96142_pilon	Metagenome	6083	0.49	0	Viruses;Varidnaviria;Bamfordvirae;Nucleocytoviricota;Megaviricetes;;	geNomad
contig_96992_pilon	Metagenome	5245	48.9	0	LTR_retrotransposon	HMMER			Viridiplantae
contig_97330_pilon	Metagenome	5147	13.57	0	Viruses;Varidnaviria;Bamfordvirae;Preplasmiviricota;Maveriviricetes;Priklausovirales;	geNomad
contig_97621_pilon	Metagenome	9809	NA	0	Viruses;Duplodnaviria;Heunggongvirae;Uroviricota;Caudoviricetes;;	geNomad
contig_97811_pilon	Metagenome	9379	13.83	0	Viruses;Duplodnaviria;Heunggongvirae;Uroviricota;Caudoviricetes;;	geNomad
contig_98143_pilon	Metagenome	5553	NA	0	Viruses;Duplodnaviria;Heunggongvirae;Uroviricota;Caudoviricetes;;	geNomad		d__Bacteria;p__Bacteroidota;c__Bacteroidia;o__Cytophagales;f__Hymenobacteraceae;g__Hymenobacter;s__Hymenobacter canadensis
contig_98352_pilon	Metagenome	6557	15.92	0	Viruses;Duplodnaviria;Heunggongvirae;Uroviricota;Caudoviricetes;;	geNomad
contig_98675_pilon	Metagenome	10741	5.7	0	Viruses;Duplodnaviria;Heunggongvirae;Uroviricota;Caudoviricetes;;	geNomad
contig_98721_pilon	Metagenome	7282	NA	0	Viruses;Duplodnaviria;Heunggongvirae;Uroviricota;Caudoviricetes;;	geNomad		d__Bacteria;p__Pseudomonadota;c__Gammaproteobacteria;o__Burkholderiales;f__Casimicrobiaceae;g__Casimicrobium;s__Casimicrobium sp017989135
contig_9907_pilon	Metagenome	27991	42.04	0	Viruses;Duplodnaviria;Heunggongvirae;Uroviricota;Caudoviricetes;;	geNomad		d__Bacteria;p__Pseudomonadota;c__Alphaproteobacteria;o__Rhodobacterales;f__Rhodobacteraceae;g__Tabrizicola;s__Tabrizicola sp031425795
contig_9909_pilon	Metagenome	5804	9.78	0	Viruses;Duplodnaviria;Heunggongvirae;Uroviricota;Caudoviricetes;;	geNomad
contig_9914_pilon	Metagenome	5579	8.13	0	Viruses;Duplodnaviria;Heunggongvirae;Uroviricota;Caudoviricetes;;	geNomad		d__Bacteria;p__Pseudomonadota;c__Alphaproteobacteria;o__Rhodobacterales;f__Rhodobacteraceae;g__JAVSGI01;s__JAVSGI01 sp032334235
contig_99502_pilon	Metagenome	8913	NA	0	Viruses;Duplodnaviria;Heunggongvirae;Uroviricota;Caudoviricetes;;	geNomad
contig_99756_pilon	Metagenome	11046	NA	0	Viruses;Duplodnaviria;Heunggongvirae;Uroviricota;Caudoviricetes;;	geNomad		d__Bacteria;p__Nitrospirota;c__Nitrospiria;o__Nitrospirales;f__Nitrospiraceae;g__Palsa-1315;s__Palsa-1315 sp036004925
RNA_10_S20_15269	Metranscriptome	5613	100	0	Viruses;Riboviria;Orthornavirae;Duplornaviricota;Chrymotiviricetes;Ghabrivirales;	geNomad			Fungi
RNA_10_S20_49362	Metranscriptome	13176	100	0	Viruses;Riboviria;Orthornavirae;Kitrinoviricota;Alsuviricetes;Martellivirales;Endornaviridae	geNomad		d__Archaea;p__;c__;o__;f__;g__;s__	Viridiplantae
RNA_11_S6_46434	Metranscriptome	12104	7.84	0	Viruses;Riboviria;Orthornavirae;Kitrinoviricota;Alsuviricetes;Martellivirales;Endornaviridae	geNomad		d__Archaea;p__;c__;o__;f__;g__;s__	Fungi
RNA_12_S10_15830	Metranscriptome	13945	7.81	0	Viruses;Riboviria;Orthornavirae;Kitrinoviricota;Alsuviricetes;Martellivirales;Endornaviridae	geNomad		d__Bacteria;p__Bacillota;c__Bacilli;o__Lactobacillales;f__Lactobacillaceae;g__Leuconostoc;s__Leuconostoc miyukkimchii	Fungi
RNA_12_S10_38084	Metranscriptome	10875	6.09	0	Viruses;Riboviria;Orthornavirae;Kitrinoviricota;Alsuviricetes;Martellivirales;Endornaviridae	geNomad		d__Bacteria;p__Bacillota;c__Bacilli;o__Lactobacillales;f__Lactobacillaceae;g__Leuconostoc;s__Leuconostoc miyukkimchii	Fungi
RNA_12_S10_38101	Metranscriptome	5385	3.02	0	Viruses;Riboviria;Orthornavirae;Kitrinoviricota;Alsuviricetes;Martellivirales;Endornaviridae	geNomad	Up-regulated D2	d__Bacteria;p__Bacillota;c__Bacilli;o__Lactobacillales;f__Lactobacillaceae;g__Leuconostoc;s__Leuconostoc miyukkimchii	Viridiplantae
RNA_12_S10_54393	Metranscriptome	9889	NA	0	Viruses;Riboviria;;;;;	geNomad		d__Bacteria;p__Bacillota;c__Bacilli;o__Lactobacillales;f__Lactobacillaceae;g__Leuconostoc;s__Leuconostoc miyukkimchii
RNA_12_S10_58271	Metranscriptome	5467	100	0	Viruses;Riboviria;Orthornavirae;Duplornaviricota;Chrymotiviricetes;Ghabrivirales;	geNomad		d__Bacteria;p__Bacillota;c__Bacilli;o__Lactobacillales;f__Lactobacillaceae;g__Leuconostoc;s__Leuconostoc miyukkimchii	Fungi
RNA_13_S11_14680	Metranscriptome	7136	4	0	Viruses;Riboviria;Orthornavirae;Kitrinoviricota;Alsuviricetes;Martellivirales;Endornaviridae	geNomad		d__Bacteria;p__Bacillota;c__Bacilli;o__Lactobacillales;f__Lactobacillaceae;g__Leuconostoc;s__Leuconostoc miyukkimchii	Fungi
RNA_13_S11_17309	Metranscriptome	6751	74.13	0	Viruses;Riboviria;Orthornavirae;Duplornaviricota;Chrymotiviricetes;Ghabrivirales;	geNomad		d__Bacteria;p__Bacillota;c__Bacilli;o__Lactobacillales;f__Lactobacillaceae;g__Leuconostoc;s__Leuconostoc miyukkimchii	Fungi
RNA_13_S11_1802_extended_partial	Metranscriptome	6383	70.09	0	Viruses;Riboviria;Orthornavirae;Duplornaviricota;Chrymotiviricetes;Ghabrivirales;	geNomad		d__Bacteria;p__Bacillota;c__Bacilli;o__Lactobacillales;f__Lactobacillaceae;g__Leuconostoc;s__Leuconostoc miyukkimchii	Invertebrate
RNA_13_S11_20100	Metranscriptome	6722	73.81	0	Viruses;Riboviria;Orthornavirae;Duplornaviricota;Chrymotiviricetes;Ghabrivirales;	geNomad		d__Bacteria;p__Bacillota;c__Bacilli;o__Lactobacillales;f__Lactobacillaceae;g__Leuconostoc;s__Leuconostoc miyukkimchii	Invertebrate
RNA_13_S11_2027	Metranscriptome	12271	9.4	0	Viruses;Riboviria;Orthornavirae;Kitrinoviricota;Alsuviricetes;Martellivirales;Bromoviridae	geNomad		d__Bacteria;p__Bacillota;c__Bacilli;o__Lactobacillales;f__Lactobacillaceae;g__Leuconostoc;s__Leuconostoc miyukkimchii	Invertebrate
RNA_13_S11_20511_extended_partial	Metranscriptome	7491	5.74	0	Viruses;Riboviria;Orthornavirae;Kitrinoviricota;Alsuviricetes;Martellivirales;Endornaviridae	geNomad		d__Bacteria;p__Bacillota;c__Bacilli;o__Lactobacillales;f__Lactobacillaceae;g__Leuconostoc;s__Leuconostoc miyukkimchii	Fungi
RNA_13_S11_28201	Metranscriptome	5930	3.32	0	Viruses;Riboviria;Orthornavirae;Kitrinoviricota;Alsuviricetes;Martellivirales;Endornaviridae	geNomad		d__Bacteria;p__Bacillota;c__Bacilli;o__Lactobacillales;f__Lactobacillaceae;g__Leuconostoc;s__Leuconostoc miyukkimchii	Fungi
RNA_13_S11_3039	Metranscriptome	8675	100	0	Viruses;Riboviria;Orthornavirae;Duplornaviricota;Chrymotiviricetes;Ghabrivirales;	geNomad		d__Bacteria;p__Bacillota;c__Bacilli;o__Lactobacillales;f__Lactobacillaceae;g__Leuconostoc;s__Leuconostoc miyukkimchii	Invertebrate
RNA_13_S11_35872_extended_partial	Metranscriptome	9781	7.5	0	Viruses;Riboviria;Orthornavirae;Kitrinoviricota;Alsuviricetes;Martellivirales;Endornaviridae	geNomad		d__Bacteria;p__Bacillota;c__Bacilli;o__Lactobacillales;f__Lactobacillaceae;g__Leuconostoc;s__Leuconostoc miyukkimchii	Fungi
RNA_13_S11_3696	Metranscriptome	6699	73.56	0	Viruses;Riboviria;Orthornavirae;Duplornaviricota;Chrymotiviricetes;Ghabrivirales;	geNomad	Up-regulated D1	d__Bacteria;p__Bacillota;c__Bacilli;o__Lactobacillales;f__Lactobacillaceae;g__Leuconostoc;s__Leuconostoc miyukkimchii	Invertebrate
RNA_13_S11_37411	Metranscriptome	6548	4.23	0	Viruses;Duplodnaviria;Heunggongvirae;Uroviricota;Caudoviricetes;;	geNomad		d__Bacteria;p__Bacillota;c__Bacilli;o__Lactobacillales;f__Lactobacillaceae;g__Leuconostoc;s__Leuconostoc miyukkimchii
RNA_13_S11_39710	Metranscriptome	12949	100	0	Viruses;Riboviria;Orthornavirae;Kitrinoviricota;Alsuviricetes;Martellivirales;Endornaviridae	geNomad		d__Bacteria;p__Bacillota;c__Bacilli;o__Lactobacillales;f__Lactobacillaceae;g__Leuconostoc;s__Leuconostoc miyukkimchii	Fungi
RNA_13_S11_41350	Metranscriptome	8945	90.21	0	Viruses;Riboviria;Orthornavirae;Pisuviricota;Pisoniviricetes;Picornavirales;Picornaviridae	geNomad		d__Bacteria;p__Bacillota;c__Bacilli;o__Lactobacillales;f__Lactobacillaceae;g__Leuconostoc;s__Leuconostoc miyukkimchii	Invertebrate
RNA_13_S11_43564	Metranscriptome	5782	71.99	0	Viruses;Riboviria;Orthornavirae;Duplornaviricota;Chrymotiviricetes;Ghabrivirales;	geNomad		d__Bacteria;p__Bacillota;c__Bacilli;o__Lactobacillales;f__Lactobacillaceae;g__Leuconostoc;s__Leuconostoc miyukkimchii	Invertebrate
RNA_13_S11_4443	Metranscriptome	11709	8.97	0	Viruses;Riboviria;Orthornavirae;Kitrinoviricota;Alsuviricetes;Martellivirales;Endornaviridae	geNomad		d__Bacteria;p__Bacillota;c__Bacilli;o__Lactobacillales;f__Lactobacillaceae;g__Leuconostoc;s__Leuconostoc miyukkimchii	Fungi
RNA_13_S11_44640	Metranscriptome	9598	8.63	0	Viruses;Riboviria;Orthornavirae;;;;	geNomad		d__Bacteria;p__Bacillota;c__Bacilli;o__Lactobacillales;f__Lactobacillaceae;g__Leuconostoc;s__Leuconostoc miyukkimchii
RNA_13_S11_46103_extended_partial	Metranscriptome	13213	100	0	Viruses;Riboviria;Orthornavirae;Kitrinoviricota;Alsuviricetes;Martellivirales;Endornaviridae	geNomad		d__Bacteria;p__Chloroflexota;c__Anaerolineae;o__Anaerolineales;f__UBA11657;g__UBA11657;s__UBA11657 sp002311455	Fungi
RNA_13_S11_47806	Metranscriptome	5440	100	0	Viruses;Riboviria;Orthornavirae;Duplornaviricota;Chrymotiviricetes;Ghabrivirales;	geNomad		d__Bacteria;p__Chloroflexota;c__Anaerolineae;o__Anaerolineales;f__UBA11657;g__UBA11657;s__UBA11657 sp002311455	Invertebrate
RNA_13_S11_5733	Metranscriptome	6055	66.49	0	Viruses;Riboviria;Orthornavirae;Duplornaviricota;Chrymotiviricetes;Ghabrivirales;	geNomad		d__Bacteria;p__Chloroflexota;c__Anaerolineae;o__Anaerolineales;f__UBA11657;g__UBA11657;s__UBA11657 sp002311455	Invertebrate
RNA_14_S21_11984_extended_partial	Metranscriptome	62686	66.98	0	Viruses;Duplodnaviria;Heunggongvirae;Uroviricota;Caudoviricetes;;	geNomad		d__Bacteria;p__Chloroflexota;c__Anaerolineae;o__Anaerolineales;f__UBA11657;g__UBA11657;s__UBA11657 sp002311455
RNA_14_S21_12267	Metranscriptome	5087	NA	0	Viruses;Riboviria;Orthornavirae;Duplornaviricota;Resentoviricetes;Reovirales;Sedoreoviridae	geNomad		d__Bacteria;p__Chloroflexota;c__Anaerolineae;o__Anaerolineales;f__UBA11657;g__UBA11657;s__UBA11657 sp002311455	Invertebrate
RNA_14_S21_15905	Metranscriptome	8879	17.46	0	Viruses;Duplodnaviria;Heunggongvirae;Uroviricota;Caudoviricetes;;	geNomad		d__Bacteria;p__Chloroflexota;c__Anaerolineae;o__Anaerolineales;f__UBA11657;g__UBA11657;s__UBA11657 sp002311455
RNA_14_S21_17722	Metranscriptome	24916	26.4	0	Viruses;Duplodnaviria;Heunggongvirae;Uroviricota;Caudoviricetes;;	geNomad		d__Bacteria;p__Chloroflexota;c__Anaerolineae;o__Anaerolineales;f__UBA11657;g__UBA11657;s__UBA11657 sp002311455
RNA_14_S21_18346	Metranscriptome	5941	100	0	Viruses;Riboviria;Orthornavirae;Lenarviricota;Amabiliviricetes;;	geNomad		d__Bacteria;p__Chloroflexota;c__Anaerolineae;o__Anaerolineales;f__UBA11657;g__UBA11657;s__UBA11657 sp002311455
RNA_14_S21_20282	Metranscriptome	8156	10.85	0	Viruses;Duplodnaviria;Heunggongvirae;Uroviricota;Caudoviricetes;;	geNomad		d__Bacteria;p__Patescibacteriota;c__Saccharimonadia;o__Saccharimonadales;f__UBA4665;g__CAMLQK01;s__CAMLQK01 sp946482285
RNA_14_S21_25265_extended_partial	Metranscriptome	8880	NA	0	Viruses;Riboviria;Orthornavirae;Kitrinoviricota;Alsuviricetes;Martellivirales;Endornaviridae	geNomad		d__Bacteria;p__Patescibacteriota;c__Saccharimonadia;o__Saccharimonadales;f__UBA4665;g__CAMLQK01;s__CAMLQK01 sp946482285	Viridiplantae
RNA_14_S21_33456	Metranscriptome	6060	2.59	0	Viruses;Duplodnaviria;Heunggongvirae;Uroviricota;Caudoviricetes;;	geNomad		d__Bacteria;p__Patescibacteriota;c__Saccharimonadia;o__Saccharimonadales;f__UBA4665;g__CAMLQK01;s__CAMLQK01 sp946482285
RNA_14_S21_383	Metranscriptome	7591	60.47	0	Viruses;Riboviria;Orthornavirae;Kitrinoviricota;Alsuviricetes;Martellivirales;Endornaviridae	geNomad		d__Bacteria;p__Patescibacteriota;c__Saccharimonadia;o__Saccharimonadales;f__UBA4665;g__CAMLQK01;s__CAMLQK01 sp946482285	Fungi
RNA_14_S21_39724_extended_partial	Metranscriptome	93631	94.95	0	Viruses;Duplodnaviria;Heunggongvirae;Uroviricota;Caudoviricetes;;	geNomad	Down-regulated D3	d__Bacteria;p__Pseudomonadota;c__Gammaproteobacteria;o__Pseudomonadales;f__Pseudomonadaceae;g__Pseudomonas_E;s__Pseudomonas_E sp004353925
RNA_14_S21_44477	Metranscriptome	11404	NA	0	Viruses;Duplodnaviria;Heunggongvirae;Uroviricota;Caudoviricetes;;	geNomad		d__Bacteria;p__Pseudomonadota;c__Gammaproteobacteria;o__Pseudomonadales;f__Pseudomonadaceae;g__Pseudomonas_E;s__Pseudomonas_E sp004353925
RNA_14_S21_49456	Metranscriptome	12538	5.49	0	Viruses;Duplodnaviria;Heunggongvirae;Uroviricota;Caudoviricetes;;	geNomad		d__Bacteria;p__Pseudomonadota;c__Gammaproteobacteria;o__Pseudomonadales;f__Pseudomonadaceae;g__Pseudomonas_E;s__Pseudomonas_E sp004353925
RNA_14_S21_51213	Metranscriptome	7225	100	0	Viruses;Riboviria;Orthornavirae;Duplornaviricota;Chrymotiviricetes;Ghabrivirales;	geNomad	Up-regulated D1	d__Bacteria;p__Pseudomonadota;c__Gammaproteobacteria;o__Pseudomonadales;f__Pseudomonadaceae;g__Pseudomonas_E;s__Pseudomonas_E sp004353925	Invertebrate
RNA_14_S21_60805_extended_partial	Metranscriptome	342650	93.84	0	Viruses;Duplodnaviria;Heunggongvirae;Uroviricota;Caudoviricetes;;	geNomad		d__Bacteria;p__Pseudomonadota;c__Gammaproteobacteria;o__Pseudomonadales;f__Pseudomonadaceae;g__Pseudomonas_E;s__Pseudomonas_E sp004353925
RNA_14_S21_69768	Metranscriptome	5347	NA	0	Viruses;Riboviria;;;;;	geNomad		d__Bacteria;p__Pseudomonadota;c__Gammaproteobacteria;o__Pseudomonadales;f__Pseudomonadaceae;g__Pseudomonas_E;s__Pseudomonas_E sp004353925
RNA_14_S21_69968	Metranscriptome	7457	4.12	0	Viruses;Duplodnaviria;Heunggongvirae;Uroviricota;Caudoviricetes;;	geNomad		d__Bacteria;p__Pseudomonadota;c__Gammaproteobacteria;o__Pseudomonadales;f__Pseudomonadaceae;g__Pseudomonas_E;s__Pseudomonas_E sp004353925
RNA_15_S7_10403	Metranscriptome	11694	55.89	0	Viruses;Riboviria;Orthornavirae;Kitrinoviricota;Flasuviricetes;Amarillovirales;Flaviviridae	geNomad		d__Bacteria;p__Pseudomonadota;c__Gammaproteobacteria;o__Pseudomonadales;f__Pseudomonadaceae;g__Pseudomonas_E;s__Pseudomonas_E sp004353925	Invertebrate
RNA_15_S7_16797	Metranscriptome	6431	80.07	0	Viruses;Riboviria;Orthornavirae;Duplornaviricota;Chrymotiviricetes;Ghabrivirales;	geNomad		d__Bacteria;p__Pseudomonadota;c__Gammaproteobacteria;o__Pseudomonadales;f__Pseudomonadaceae;g__Pseudomonas_E;s__Pseudomonas_E sp004353925	Invertebrate
RNA_15_S7_25504	Metranscriptome	12991	7.28	0	Viruses;Riboviria;Orthornavirae;Kitrinoviricota;Alsuviricetes;Martellivirales;Endornaviridae	geNomad		d__Bacteria;p__Pseudomonadota;c__Gammaproteobacteria;o__Pseudomonadales;f__Pseudomonadaceae;g__Pseudomonas_E;s__Pseudomonas_E sp004353925	Viridiplantae
RNA_15_S7_69918_extended_partial	Metranscriptome	6567	72.11	0	Viruses;Riboviria;Orthornavirae;Duplornaviricota;Chrymotiviricetes;Ghabrivirales;	geNomad		d__Bacteria;p__Pseudomonadota;c__Gammaproteobacteria;o__Pseudomonadales;f__Pseudomonadaceae;g__Pseudomonas_E;s__Pseudomonas_E sp004353925	Invertebrate
RNA_16_S8_14065	Metranscriptome	6011	34.04	0	Viruses;Monodnaviria;Shotokuvirae;Cressdnaviricota;Arfiviricetes;Mulpavirales;Nanoviridae	geNomad		d__Bacteria;p__Pseudomonadota;c__Gammaproteobacteria;o__Pseudomonadales;f__Pseudomonadaceae;g__Pseudomonas_E;s__Pseudomonas_E sp004353925
RNA_16_S8_14773	Metranscriptome	14323	8.02	0	Viruses;Riboviria;Orthornavirae;Kitrinoviricota;Alsuviricetes;Martellivirales;Endornaviridae	geNomad		d__Bacteria;p__Bacteroidota;c__Bacteroidia;o__Chitinophagales;f__Chitinophagaceae;g__Niabella;s__Niabella sp028485475	Viridiplantae
RNA_16_S8_21304	Metranscriptome	6330	69.51	0	Viruses;Riboviria;Orthornavirae;Duplornaviricota;Chrymotiviricetes;Ghabrivirales;	geNomad		d__Bacteria;p__Bacillota;c__Negativicutes;o__Veillonellales;f__Veillonellaceae;g__Veillonella;s__Veillonella parvula_E	Fungi
RNA_16_S8_26280	Metranscriptome	5798	NA	0	Viruses;Riboviria;;;;;	geNomad		d__Bacteria;p__Bacillota;c__Negativicutes;o__Veillonellales;f__Veillonellaceae;g__Veillonella;s__Veillonella parvula_E
RNA_16_S8_31015	Metranscriptome	6276	3.52	0	Viruses;Riboviria;Orthornavirae;Kitrinoviricota;Alsuviricetes;Martellivirales;Endornaviridae	geNomad		d__Bacteria;p__Bacillota;c__Negativicutes;o__Veillonellales;f__Veillonellaceae;g__Veillonella;s__Veillonella parvula_E	Fungi
RNA_16_S8_34236	Metranscriptome	8619	94.64	0	Viruses;Riboviria;Orthornavirae;Duplornaviricota;Chrymotiviricetes;Ghabrivirales;	geNomad		d__Archaea;p__Asgardarchaeota;c__Baldrarchaeia;o__Baldrarchaeales;f__DXJG01;g__DXJG01;s__DXJG01 sp019056805	Invertebrate
RNA_16_S8_4439	Metranscriptome	13493	7.56	0	Viruses;Riboviria;Orthornavirae;Kitrinoviricota;Alsuviricetes;Martellivirales;Endornaviridae	geNomad		d__Archaea;p__Asgardarchaeota;c__Baldrarchaeia;o__Baldrarchaeales;f__DXJG01;g__DXJG01;s__DXJG01 sp019056805	Fungi
RNA_16_S8_48746	Metranscriptome	5725	71.28	0	Viruses;Riboviria;Orthornavirae;Duplornaviricota;Chrymotiviricetes;Ghabrivirales;	geNomad		d__Archaea;p__Asgardarchaeota;c__Baldrarchaeia;o__Baldrarchaeales;f__DXJG01;g__DXJG01;s__DXJG01 sp019056805	Invertebrate
RNA_16_S8_54467	Metranscriptome	5457	59.92	0	Viruses;Riboviria;Orthornavirae;Duplornaviricota;Chrymotiviricetes;Ghabrivirales;	geNomad		d__Archaea;p__Asgardarchaeota;c__Baldrarchaeia;o__Baldrarchaeales;f__DXJG01;g__DXJG01;s__DXJG01 sp019056805	Fungi
RNA_16_S8_55964	Metranscriptome	5936	NA	0	Viruses;Riboviria;Orthornavirae;Kitrinoviricota;Magsaviricetes;Nodamuvirales;	geNomad	Down-regulated D2	d__Archaea;p__Asgardarchaeota;c__Baldrarchaeia;o__Baldrarchaeales;f__DXJG01;g__DXJG01;s__DXJG01 sp019056805	Invertebrate
RNA_16_S8_6894	Metranscriptome	5860	72.96	0	Viruses;Riboviria;Orthornavirae;Duplornaviricota;Chrymotiviricetes;Ghabrivirales;	geNomad		d__Archaea;p__Asgardarchaeota;c__Baldrarchaeia;o__Baldrarchaeales;f__DXJG01;g__DXJG01;s__DXJG01 sp019056805	Fungi
RNA_16_S8_8988	Metranscriptome	6729	73.89	0	Viruses;Riboviria;Orthornavirae;Duplornaviricota;Chrymotiviricetes;Ghabrivirales;	geNomad		d__Archaea;p__Asgardarchaeota;c__Baldrarchaeia;o__Baldrarchaeales;f__DXJG01;g__DXJG01;s__DXJG01 sp019056805	Invertebrate
RNA_18_S22_13155	Metranscriptome	6790	74.56	0	Viruses;Riboviria;Orthornavirae;Duplornaviricota;Chrymotiviricetes;Ghabrivirales;	geNomad		d__Archaea;p__Asgardarchaeota;c__Baldrarchaeia;o__Baldrarchaeales;f__DXJG01;g__DXJG01;s__DXJG01 sp019056805	Viridiplantae
RNA_18_S22_22835	Metranscriptome	8961	NA	0	Viruses;Riboviria;Orthornavirae;;;;	geNomad		d__Archaea;p__Asgardarchaeota;c__Baldrarchaeia;o__Baldrarchaeales;f__DXJG01;g__DXJG01;s__DXJG01 sp019056805
RNA_18_S22_24966	Metranscriptome	5388	100	0	Viruses;Riboviria;Orthornavirae;Duplornaviricota;Chrymotiviricetes;Ghabrivirales;	geNomad		d__Archaea;p__Asgardarchaeota;c__Baldrarchaeia;o__Baldrarchaeales;f__DXJG01;g__DXJG01;s__DXJG01 sp019056805	Fungi
RNA_18_S22_44796	Metranscriptome	7032	77.21	0	Viruses;Riboviria;Orthornavirae;Duplornaviricota;Chrymotiviricetes;Ghabrivirales;	geNomad		d__Archaea;p__Asgardarchaeota;c__Baldrarchaeia;o__Baldrarchaeales;f__DXJG01;g__DXJG01;s__DXJG01 sp019056805	Invertebrate
RNA_18_S22_48051	Metranscriptome	9128	100	0	Viruses;Riboviria;Orthornavirae;Pisuviricota;Pisoniviricetes;Picornavirales;Picornaviridae	geNomad		d__Archaea;p__Asgardarchaeota;c__Baldrarchaeia;o__Baldrarchaeales;f__DXJG01;g__DXJG01;s__DXJG01 sp019056805	Invertebrate
RNA_18_S22_65824	Metranscriptome	5656	62.11	0	Viruses;Riboviria;Orthornavirae;Duplornaviricota;Chrymotiviricetes;Ghabrivirales;	geNomad		d__Archaea;p__Asgardarchaeota;c__Baldrarchaeia;o__Baldrarchaeales;f__DXJG01;g__DXJG01;s__DXJG01 sp019056805	Fungi
RNA_18_S22_7188	Metranscriptome	9288	100	0	Viruses;Riboviria;Orthornavirae;Duplornaviricota;Chrymotiviricetes;Ghabrivirales;	geNomad		d__Archaea;p__Asgardarchaeota;c__Baldrarchaeia;o__Baldrarchaeales;f__DXJG01;g__DXJG01;s__DXJG01 sp019056805	Invertebrate
RNA_18_S22_96893	Metranscriptome	5445	100	0	Viruses;Riboviria;Orthornavirae;Duplornaviricota;Chrymotiviricetes;Ghabrivirales;	geNomad		d__Archaea;p__Asgardarchaeota;c__Baldrarchaeia;o__Baldrarchaeales;f__DXJG01;g__DXJG01;s__DXJG01 sp019056805	Fungi
RNA_18_S22_97352	Metranscriptome	6761	74.24	0	Viruses;Riboviria;Orthornavirae;Duplornaviricota;Chrymotiviricetes;Ghabrivirales;	geNomad		d__Archaea;p__Asgardarchaeota;c__Baldrarchaeia;o__Baldrarchaeales;f__DXJG01;g__DXJG01;s__DXJG01 sp019056805	Invertebrate
RNA_2_S13_10216	Metranscriptome	9965	2.77	0	Viruses;Duplodnaviria;Heunggongvirae;Uroviricota;Caudoviricetes;;	geNomad		d__Archaea;p__Asgardarchaeota;c__Baldrarchaeia;o__Baldrarchaeales;f__DXJG01;g__DXJG01;s__DXJG01 sp019056805
RNA_2_S13_136314	Metranscriptome	13768	7.71	0	Viruses;Riboviria;Orthornavirae;Kitrinoviricota;Alsuviricetes;Martellivirales;Endornaviridae	geNomad		d__Archaea;p__Asgardarchaeota;c__Baldrarchaeia;o__Baldrarchaeales;f__DXJG01;g__DXJG01;s__DXJG01 sp019056805	Fungi
RNA_2_S13_207249	Metranscriptome	6048	85.85	0	Viruses;Riboviria;Orthornavirae;Negarnaviricota;Yunchangviricetes;Goujianvirales;Yueviridae	geNomad		d__Archaea;p__Asgardarchaeota;c__Baldrarchaeia;o__Baldrarchaeales;f__DXJG01;g__DXJG01;s__DXJG01 sp019056805	Invertebrate
RNA_2_S13_271362	Metranscriptome	36393	10.4	0	Viruses;Duplodnaviria;Heunggongvirae;Uroviricota;Caudoviricetes;;	geNomad		d__Archaea;p__Asgardarchaeota;c__Baldrarchaeia;o__Baldrarchaeales;f__DXJG01;g__DXJG01;s__DXJG01 sp019056805
RNA_3_S1_24852	Metranscriptome	7598	100	0	Viruses;Riboviria;Orthornavirae;Duplornaviricota;Chrymotiviricetes;Ghabrivirales;	geNomad		d__Archaea;p__Asgardarchaeota;c__Baldrarchaeia;o__Baldrarchaeales;f__DXJG01;g__DXJG01;s__DXJG01 sp019056805	Fungi
RNA_3_S1_47684	Metranscriptome	6191	1.7	0	Viruses;Duplodnaviria;Heunggongvirae;Uroviricota;Caudoviricetes;;	geNomad		d__Archaea;p__Asgardarchaeota;c__Baldrarchaeia;o__Baldrarchaeales;f__DXJG01;g__DXJG01;s__DXJG01 sp019056805
RNA_4_S2_127205_extended_partial	Metranscriptome	5505	68.54	0	Viruses;Riboviria;Orthornavirae;Duplornaviricota;Chrymotiviricetes;Ghabrivirales;	geNomad		d__Archaea;p__Asgardarchaeota;c__Baldrarchaeia;o__Baldrarchaeales;f__DXJG01;g__DXJG01;s__DXJG01 sp019056805	Fungi
RNA_4_S2_132221	Metranscriptome	5513	100	0	Viruses;Monodnaviria;Sangervirae;Phixviricota;Malgrandaviricetes;Petitvirales;Microviridae	geNomad		d__Archaea;p__Asgardarchaeota;c__Baldrarchaeia;o__Baldrarchaeales;f__DXJG01;g__DXJG01;s__DXJG01 sp019056805
RNA_6_S14_115153	Metranscriptome	5138	63.97	0	Viruses;Riboviria;Orthornavirae;Duplornaviricota;Chrymotiviricetes;Ghabrivirales;	geNomad		d__Archaea;p__Asgardarchaeota;c__Baldrarchaeia;o__Baldrarchaeales;f__DXJG01;g__DXJG01;s__DXJG01 sp019056805	Fungi
RNA_6_S14_137562	Metranscriptome	7370	4.13	0	Viruses;Riboviria;Orthornavirae;Kitrinoviricota;Alsuviricetes;Martellivirales;Endornaviridae	geNomad	Up-regulated D1	d__Archaea;p__Asgardarchaeota;c__Baldrarchaeia;o__Baldrarchaeales;f__DXJG01;g__DXJG01;s__DXJG01 sp019056805	Fungi
RNA_6_S14_15290	Metranscriptome	7382	91.06	0	Viruses;Riboviria;Orthornavirae;Duplornaviricota;Chrymotiviricetes;Ghabrivirales;	geNomad	Up-regulated D1	d__Archaea;p__Asgardarchaeota;c__Baldrarchaeia;o__Baldrarchaeales;f__DXJG01;g__DXJG01;s__DXJG01 sp019056805	Invertebrate
RNA_6_S14_67748	Metranscriptome	12476	9.56	0	Viruses;Riboviria;Orthornavirae;Kitrinoviricota;Alsuviricetes;Martellivirales;Endornaviridae	geNomad	Up-regulated D1	d__Archaea;p__Asgardarchaeota;c__Baldrarchaeia;o__Baldrarchaeales;f__DXJG01;g__DXJG01;s__DXJG01 sp019056805	Fungi
RNA_6_S14_74927	Metranscriptome	8565	NA	0	Viruses;Riboviria;Orthornavirae;Negarnaviricota;;;	geNomad	Down-regulated D2	d__Archaea;p__Asgardarchaeota;c__Baldrarchaeia;o__Baldrarchaeales;f__DXJG01;g__DXJG01;s__DXJG01 sp019056805
RNA_6_S14_97584	Metranscriptome	11470	8.79	0	Viruses;Riboviria;Orthornavirae;Kitrinoviricota;Alsuviricetes;Martellivirales;Endornaviridae	geNomad	Up-regulated D1	d__Archaea;p__Asgardarchaeota;c__Baldrarchaeia;o__Baldrarchaeales;f__DXJG01;g__DXJG01;s__DXJG01 sp019056805	Fungi
RNA_6_S14_9987	Metranscriptome	6467	73.32	0	Viruses;Riboviria;Orthornavirae;Pisuviricota;Pisoniviricetes;Picornavirales;	geNomad		d__Archaea;p__Asgardarchaeota;c__Baldrarchaeia;o__Baldrarchaeales;f__DXJG01;g__DXJG01;s__DXJG01 sp019056805	Chordata
RNA_7_S5_126034	Metranscriptome	9576	100	0	Viruses;Riboviria;Orthornavirae;Pisuviricota;Pisoniviricetes;Picornavirales;	geNomad		d__Archaea;p__Asgardarchaeota;c__Baldrarchaeia;o__Baldrarchaeales;f__DXJG01;g__DXJG01;s__DXJG01 sp019056805	Invertebrate
RNA_7_S5_143379	Metranscriptome	6691	73.47	0	Viruses;Riboviria;Orthornavirae;Duplornaviricota;Chrymotiviricetes;Ghabrivirales;	geNomad		d__Archaea;p__Asgardarchaeota;c__Baldrarchaeia;o__Baldrarchaeales;f__DXJG01;g__DXJG01;s__DXJG01 sp019056805	Fungi
RNA_7_S5_149188_extended_partial	Metranscriptome	6432	91.05	0	Viruses;Riboviria;Orthornavirae;Negarnaviricota;Yunchangviricetes;Goujianvirales;Yueviridae	geNomad		d__Archaea;p__Asgardarchaeota;c__Baldrarchaeia;o__Baldrarchaeales;f__DXJG01;g__DXJG01;s__DXJG01 sp019056805	Invertebrate
RNA_7_S5_167151	Metranscriptome	6604	74.21	0	Viruses;Riboviria;Orthornavirae;Pisuviricota;Pisoniviricetes;Picornavirales;	geNomad		d__Archaea;p__Asgardarchaeota;c__Baldrarchaeia;o__Baldrarchaeales;f__DXJG01;g__DXJG01;s__DXJG01 sp019056805	Chordata
RNA_7_S5_197079	Metranscriptome	5271	NA	0	Viruses;Riboviria;;;;;	geNomad		d__Archaea;p__Asgardarchaeota;c__Baldrarchaeia;o__Baldrarchaeales;f__DXJG01;g__DXJG01;s__DXJG01 sp019056805
RNA_7_S5_21439	Metranscriptome	9862	7.56	0	Viruses;Riboviria;Orthornavirae;Kitrinoviricota;Alsuviricetes;Martellivirales;Endornaviridae	geNomad	Up-regulated D1	d__Archaea;p__Asgardarchaeota;c__Baldrarchaeia;o__Baldrarchaeales;f__DXJG01;g__DXJG01;s__DXJG01 sp019056805	Fungi
RNA_7_S5_444_extended_partial	Metranscriptome	6015	66.05	0	Viruses;Riboviria;Orthornavirae;Duplornaviricota;Chrymotiviricetes;Ghabrivirales;	geNomad		d__Archaea;p__Asgardarchaeota;c__Baldrarchaeia;o__Baldrarchaeales;f__DXJG01;g__DXJG01;s__DXJG01 sp019056805	Invertebrate
RNA_7_S5_57671	Metranscriptome	6666	NA	0	Viruses;Varidnaviria;Bamfordvirae;Nucleocytoviricota;Pokkesviricetes;Chitovirales;Poxviridae	geNomad	Down-regulated D2	d__Archaea;p__Asgardarchaeota;c__Baldrarchaeia;o__Baldrarchaeales;f__DXJG01;g__DXJG01;s__DXJG01 sp019056805
RNA_7_S5_75247	Metranscriptome	7581	98.86	0	Viruses;Riboviria;Orthornavirae;Duplornaviricota;Chrymotiviricetes;Ghabrivirales;	geNomad		d__Archaea;p__Asgardarchaeota;c__Baldrarchaeia;o__Baldrarchaeales;f__DXJG01;g__DXJG01;s__DXJG01 sp019056805	Invertebrate
RNA_7_S5_76874_extended_partial	Metranscriptome	7662	4.29	0	Viruses;Riboviria;Orthornavirae;Kitrinoviricota;Alsuviricetes;Martellivirales;Endornaviridae	geNomad	Up-regulated D1	d__Bacteria;p__Bacillota;c__Bacilli;o__Staphylococcales;f__Staphylococcaceae;g__Staphylococcus;s__Staphylococcus gallinarum	Fungi
RNA_8_S9_119273_extended_partial	Metranscriptome	12326	58.91	0	Viruses;Riboviria;Orthornavirae;Kitrinoviricota;Flasuviricetes;Amarillovirales;Flaviviridae	geNomad		d__Bacteria;p__Bacillota;c__Bacilli;o__Staphylococcales;f__Staphylococcaceae;g__Staphylococcus;s__Staphylococcus gallinarum	Invertebrate
RNA_8_S9_1315_extended_partial	Metranscriptome	7599	100	0	Viruses;Riboviria;Orthornavirae;Duplornaviricota;Chrymotiviricetes;Ghabrivirales;	geNomad		d__Bacteria;p__Bacillota;c__Bacilli;o__Staphylococcales;f__Staphylococcaceae;g__Staphylococcus;s__Staphylococcus gallinarum	Fungi
RNA_8_S9_213503	Metranscriptome	11927	6.68	0	Viruses;Riboviria;Orthornavirae;Kitrinoviricota;Alsuviricetes;Martellivirales;Endornaviridae	geNomad		d__Bacteria;p__Bacillota;c__Bacilli;o__Staphylococcales;f__Staphylococcaceae;g__Staphylococcus;s__Staphylococcus gallinarum	Fungi
RNA_8_S9_227356	Metranscriptome	5965	0.48	0	Viruses;Varidnaviria;Bamfordvirae;Nucleocytoviricota;Megaviricetes;Imitervirales;Mimiviridae	geNomad		d__Bacteria;p__Bacillota;c__Bacilli;o__Staphylococcales;f__Staphylococcaceae;g__Staphylococcus;s__Staphylococcus gallinarum
RNA_DAVID_1011018	Metranscriptome	8916	90.47	0	Viruses;Riboviria;Orthornavirae;Kitrinoviricota;Alsuviricetes;Hepelivirales;	geNomad		d__Bacteria;p__Bacillota;c__Bacilli;o__Staphylococcales;f__Staphylococcaceae;g__Staphylococcus;s__Staphylococcus gallinarum	Invertebrate
RNA_DAVID_1012149	Metranscriptome	13185	95.07	0	Viruses;Riboviria;Orthornavirae;Kitrinoviricota;Alsuviricetes;Martellivirales;Endornaviridae	geNomad		d__Bacteria;p__Bacillota;c__Bacilli;o__Staphylococcales;f__Staphylococcaceae;g__Staphylococcus;s__Staphylococcus gallinarum	Fungi
RNA_DAVID_1019806	Metranscriptome	6849	97.37	0	Viruses;Riboviria;Orthornavirae;Duplornaviricota;Vidaverviricetes;Mindivirales;Cystoviridae	geNomad		d__Bacteria;p__Bacillota;c__Bacilli;o__Staphylococcales;f__Staphylococcaceae;g__Staphylococcus;s__Staphylococcus gallinarum	Bacteria
RNA_DAVID_1025568	Metranscriptome	5809	3.27	0	Viruses;Duplodnaviria;Heunggongvirae;Uroviricota;Caudoviricetes;;	geNomad		d__Bacteria;p__Bacteroidota;c__Bacteroidia;o__UBA4408;f__UBA4408;g__;s__
RNA_DAVID_1026809	Metranscriptome	6199	NA	0	Viruses;Riboviria;Orthornavirae;Negarnaviricota;Bunyaviricetes;Elliovirales;	geNomad		d__Bacteria;p__Pseudomonadota;c__Alphaproteobacteria;o__Rickettsiales;f__Anaplasmataceae;g__Neorickettsia;s__Neorickettsia sennetsu
RNA_DAVID_1030369	Metranscriptome	25213	59.72	0	Viruses;Duplodnaviria;Heunggongvirae;Uroviricota;Caudoviricetes;;Autographiviridae	geNomad	Up-regulated D1	d__Bacteria;p__Pseudomonadota;c__Alphaproteobacteria;o__Rickettsiales;f__Anaplasmataceae;g__Neorickettsia;s__Neorickettsia sennetsu
RNA_DAVID_1035778	Metranscriptome	15846	8.88	0	Viruses;Riboviria;Orthornavirae;Kitrinoviricota;Alsuviricetes;Martellivirales;Endornaviridae	geNomad		d__Bacteria;p__Pseudomonadota;c__Alphaproteobacteria;o__Rickettsiales;f__Anaplasmataceae;g__Neorickettsia;s__Neorickettsia sennetsu	Fungi
RNA_DAVID_1050183	Metranscriptome	10633	100	0	Viruses;Riboviria;Orthornavirae;Pisuviricota;Duplopiviricetes;Durnavirales;Fusariviridae	geNomad		d__Bacteria;p__Pseudomonadota;c__Alphaproteobacteria;o__Rickettsiales;f__Anaplasmataceae;g__Neorickettsia;s__Neorickettsia sennetsu	Viridiplantae
RNA_DAVID_1052314	Metranscriptome	5205	100	0	Viruses;Riboviria;Orthornavirae;Duplornaviricota;Chrymotiviricetes;Ghabrivirales;	geNomad		d__Bacteria;p__Pseudomonadota;c__Alphaproteobacteria;o__Rickettsiales;f__Anaplasmataceae;g__Neorickettsia;s__Neorickettsia sennetsu	Fungi
RNA_DAVID_1062256	Metranscriptome	5769	67.66	0	Viruses;Riboviria;Orthornavirae;Pisuviricota;Pisoniviricetes;Picornavirales;Picornaviridae	geNomad		d__Bacteria;p__Bacteroidota;c__Bacteroidia;o__Flavobacteriales;f__Flavobacteriaceae;g__Flavobacterium;s__	Invertebrate
RNA_DAVID_1063078	Metranscriptome	13157	100	0	Viruses;Riboviria;Orthornavirae;Kitrinoviricota;Alsuviricetes;Martellivirales;Endornaviridae	geNomad		d__Bacteria;p__Bacteroidota;c__Bacteroidia;o__Flavobacteriales;f__Flavobacteriaceae;g__Flavobacterium;s__	Fungi
RNA_DAVID_1065517	Metranscriptome	6372	83.11	0	Viruses;Riboviria;Orthornavirae;Duplornaviricota;Chrymotiviricetes;Ghabrivirales;	geNomad		d__Bacteria;p__Bacteroidota;c__Bacteroidia;o__Flavobacteriales;f__Flavobacteriaceae;g__Flavobacterium;s__	Invertebrate
RNA_DAVID_1067142	Metranscriptome	10519	NA	0	Viruses;Riboviria;;;;;	geNomad		d__Bacteria;p__Bacteroidota;c__Bacteroidia;o__Flavobacteriales;f__Flavobacteriaceae;g__Flavobacterium;s__
RNA_DAVID_10835_extended_partial	Metranscriptome	33272	17.88	0	Viruses;Duplodnaviria;Heunggongvirae;Uroviricota;Caudoviricetes;;	geNomad		d__Bacteria;p__Bacteroidota;c__Bacteroidia;o__Flavobacteriales;f__Flavobacteriaceae;g__Flavobacterium;s__
RNA_DAVID_1088115	Metranscriptome	12177	6.82	0	Viruses;Riboviria;Orthornavirae;Kitrinoviricota;Alsuviricetes;Martellivirales;Endornaviridae	geNomad		d__Bacteria;p__Bacteroidota;c__Bacteroidia;o__Flavobacteriales;f__Flavobacteriaceae;g__Flavobacterium;s__	Fungi
RNA_DAVID_110591	Metranscriptome	5889	1.88	0	Viruses;Varidnaviria;Bamfordvirae;Nucleocytoviricota;Megaviricetes;Algavirales;Phycodnaviridae	geNomad	Up-regulated D1	d__Bacteria;p__Bacteroidota;c__Bacteroidia;o__Flavobacteriales;f__Flavobacteriaceae;g__Flavobacterium;s__
RNA_DAVID_1106997	Metranscriptome	5875	83.46	0	Viruses;Riboviria;Orthornavirae;Duplornaviricota;Chrymotiviricetes;Ghabrivirales;	geNomad		d__Bacteria;p__Bacteroidota;c__Bacteroidia;o__Flavobacteriales;f__Flavobacteriaceae;g__Flavobacterium;s__	Fungi
RNA_DAVID_1109310	Metranscriptome	5445	67.79	0	Viruses;Riboviria;Orthornavirae;Duplornaviricota;Chrymotiviricetes;Ghabrivirales;	geNomad		d__Bacteria;p__Bacteroidota;c__Bacteroidia;o__Flavobacteriales;f__Flavobacteriaceae;g__Flavobacterium;s__	Fungi
RNA_DAVID_1112375	Metranscriptome	7848	78.69	0	Viruses;Riboviria;Orthornavirae;Duplornaviricota;Vidaverviricetes;Mindivirales;Cystoviridae	geNomad		d__Bacteria;p__Bacteroidota;c__Bacteroidia;o__Flavobacteriales;f__Flavobacteriaceae;g__Flavobacterium;s__	Bacteria
RNA_DAVID_1121613	Metranscriptome	5817	52.69	0	Viruses;Riboviria;Orthornavirae;Pisuviricota;Duplopiviricetes;Durnavirales;Partitiviridae	geNomad		d__Bacteria;p__Bacteroidota;c__Bacteroidia;o__Flavobacteriales;f__Flavobacteriaceae;g__Flavobacterium;s__	Fungi
RNA_DAVID_112388	Metranscriptome	7527	98.17	0	Viruses;Riboviria;Orthornavirae;Duplornaviricota;Chrymotiviricetes;Ghabrivirales;	geNomad		d__Bacteria;p__Bacteroidota;c__Bacteroidia;o__Flavobacteriales;f__Flavobacteriaceae;g__Flavobacterium;s__	Invertebrate
RNA_DAVID_112591	Metranscriptome	5038	NA	0	Viruses;Riboviria;Orthornavirae;Pisuviricota;Duplopiviricetes;Durnavirales;Fusariviridae	geNomad		d__Bacteria;p__Bacteroidota;c__Bacteroidia;o__Flavobacteriales;f__Flavobacteriaceae;g__Flavobacterium;s__	Fungi
RNA_DAVID_1129850	Metranscriptome	7151	64.77	0	Viruses;Riboviria;Orthornavirae;Pisuviricota;Stelpaviricetes;Patatavirales;Potyviridae	geNomad		d__Bacteria;p__Bacteroidota;c__Bacteroidia;o__Flavobacteriales;f__Flavobacteriaceae;g__Flavobacterium;s__	Viridiplantae
RNA_DAVID_115725	Metranscriptome	13138	10.07	0	Viruses;Riboviria;Orthornavirae;Kitrinoviricota;Alsuviricetes;Martellivirales;Endornaviridae	geNomad		d__Bacteria;p__Bacteroidota;c__Bacteroidia;o__Flavobacteriales;f__Flavobacteriaceae;g__Flavobacterium;s__	Fungi
RNA_DAVID_1160464	Metranscriptome	5732	NA	0	Viruses;Riboviria;Orthornavirae;Duplornaviricota;Vidaverviricetes;Mindivirales;Cystoviridae	geNomad		d__Bacteria;p__Bacteroidota;c__Bacteroidia;o__Flavobacteriales;f__Flavobacteriaceae;g__Flavobacterium;s__	Bacteria
RNA_DAVID_1164727	Metranscriptome	9747	20.19	0	Viruses;Duplodnaviria;Heunggongvirae;Uroviricota;Caudoviricetes;;	geNomad		d__Bacteria;p__Bacteroidota;c__Bacteroidia;o__Flavobacteriales;f__Flavobacteriaceae;g__Flavobacterium;s__
RNA_DAVID_1176614	Metranscriptome	6728	NA	0	Viruses;Riboviria;Orthornavirae;Duplornaviricota;Vidaverviricetes;Mindivirales;Cystoviridae	geNomad		d__Bacteria;p__Bacteroidota;c__Bacteroidia;o__Flavobacteriales;f__Flavobacteriaceae;g__Flavobacterium;s__	Bacteria
RNA_DAVID_1189411_extended_partial	Metranscriptome	9295	100	0	Viruses;Riboviria;Orthornavirae;Pisuviricota;Pisoniviricetes;Picornavirales;	geNomad		d__Bacteria;p__Bacteroidota;c__Bacteroidia;o__Flavobacteriales;f__Flavobacteriaceae;g__Flavobacterium;s__	Chordata
RNA_DAVID_1202547	Metranscriptome	5942	NA	0	Viruses;Riboviria;Orthornavirae;Negarnaviricota;Bunyaviricetes;Hareavirales;Phenuiviridae	geNomad		d__Bacteria;p__Bacteroidota;c__Bacteroidia;o__Flavobacteriales;f__Flavobacteriaceae;g__Flavobacterium;s__
RNA_DAVID_1204358	Metranscriptome	11992	19.81	0	Viruses;Duplodnaviria;Heunggongvirae;Uroviricota;Caudoviricetes;;	geNomad		d__Bacteria;p__Bacteroidota;c__Bacteroidia;o__Flavobacteriales;f__Flavobacteriaceae;g__Flavobacterium;s__
RNA_DAVID_1204928	Metranscriptome	5304	100	0	Viruses;Riboviria;Orthornavirae;Duplornaviricota;Chrymotiviricetes;Ghabrivirales;	geNomad		d__Bacteria;p__Bacteroidota;c__Bacteroidia;o__Flavobacteriales;f__Flavobacteriaceae;g__Flavobacterium;s__	Fungi
RNA_DAVID_1220001	Metranscriptome	6554	71.97	0	Viruses;Riboviria;Orthornavirae;Duplornaviricota;Chrymotiviricetes;Ghabrivirales;	geNomad	Up-regulated D1	d__Bacteria;p__Bacteroidota;c__Bacteroidia;o__Flavobacteriales;f__Flavobacteriaceae;g__Flavobacterium;s__	Invertebrate
RNA_DAVID_1221241	Metranscriptome	10081	100	0	Viruses;Riboviria;Orthornavirae;Pisuviricota;Pisoniviricetes;Picornavirales;Dicistroviridae	geNomad		d__Bacteria;p__Bacteroidota;c__Bacteroidia;o__Flavobacteriales;f__Flavobacteriaceae;g__Flavobacterium;s__	Invertebrate
RNA_DAVID_1253136	Metranscriptome	5950	94.29	0	Viruses;Riboviria;Orthornavirae;Kitrinoviricota;Magsaviricetes;Nodamuvirales;	geNomad		d__Bacteria;p__Bacteroidota;c__Bacteroidia;o__Flavobacteriales;f__Flavobacteriaceae;g__Flavobacterium;s__	Invertebrate
RNA_DAVID_1264239	Metranscriptome	8940	68.37	0	Viruses;Riboviria;Orthornavirae;Pisuviricota;Duplopiviricetes;Durnavirales;Fusariviridae	geNomad		d__Bacteria;p__Bacteroidota;c__Bacteroidia;o__Flavobacteriales;f__Flavobacteriaceae;g__Flavobacterium;s__	Fungi
RNA_DAVID_1264978	Metranscriptome	6650	5.1	0	Viruses;Riboviria;Orthornavirae;Kitrinoviricota;Alsuviricetes;Martellivirales;Endornaviridae	geNomad	Up-regulated D2	d__Bacteria;p__Bacteroidota;c__Bacteroidia;o__Flavobacteriales;f__Flavobacteriaceae;g__Flavobacterium;s__	Fungi
RNA_DAVID_1266040	Metranscriptome	5607	100	0	Viruses;Riboviria;Orthornavirae;Duplornaviricota;Chrymotiviricetes;Ghabrivirales;	geNomad		d__Bacteria;p__Bacteroidota;c__Bacteroidia;o__Flavobacteriales;f__Flavobacteriaceae;g__Flavobacterium;s__	Invertebrate
RNA_DAVID_1266108	Metranscriptome	9819	8.93	0	Viruses;Duplodnaviria;Heunggongvirae;Uroviricota;Caudoviricetes;;	geNomad		d__Bacteria;p__Bacteroidota;c__Bacteroidia;o__Flavobacteriales;f__Flavobacteriaceae;g__Flavobacterium;s__
RNA_DAVID_1267014	Metranscriptome	12704	98.18	0	Viruses;Riboviria;Orthornavirae;Kitrinoviricota;Alsuviricetes;Martellivirales;Endornaviridae	geNomad		d__Bacteria;p__Bacteroidota;c__Bacteroidia;o__Flavobacteriales;f__Flavobacteriaceae;g__Flavobacterium;s__	Fungi
RNA_DAVID_1270773	Metranscriptome	5954	100	0	Viruses;Riboviria;Orthornavirae;Kitrinoviricota;;;	geNomad		d__Bacteria;p__Bacteroidota;c__Bacteroidia;o__Flavobacteriales;f__Flavobacteriaceae;g__Flavobacterium;s__
RNA_DAVID_1272532	Metranscriptome	11138	8.54	0	Viruses;Riboviria;Orthornavirae;Kitrinoviricota;Alsuviricetes;Martellivirales;Endornaviridae	geNomad	Up-regulated D1	d__Bacteria;p__Bacteroidota;c__Bacteroidia;o__Flavobacteriales;f__Flavobacteriaceae;g__Flavobacterium;s__	Fungi
RNA_DAVID_129473	Metranscriptome	59604	17.01	0	Viruses;Duplodnaviria;Heunggongvirae;Uroviricota;Caudoviricetes;;	geNomad	Down-regulated D1	d__Bacteria;p__Bacteroidota;c__Bacteroidia;o__Flavobacteriales;f__Flavobacteriaceae;g__Flavobacterium;s__
RNA_DAVID_1297806	Metranscriptome	8779	4.34	0	Viruses;Duplodnaviria;Heunggongvirae;Uroviricota;Caudoviricetes;;	geNomad		d__Bacteria;p__Bacteroidota;c__Bacteroidia;o__Flavobacteriales;f__Flavobacteriaceae;g__Flavobacterium;s__
RNA_DAVID_1302069	Metranscriptome	6536	71.77	0	Viruses;Riboviria;Orthornavirae;Duplornaviricota;Chrymotiviricetes;Ghabrivirales;	geNomad		d__Bacteria;p__Bacteroidota;c__Bacteroidia;o__Flavobacteriales;f__Flavobacteriaceae;g__Flavobacterium;s__	Invertebrate
RNA_DAVID_1304485	Metranscriptome	51418	14.55	0	Viruses;Duplodnaviria;Heunggongvirae;Uroviricota;Caudoviricetes;;	geNomad		d__Bacteria;p__Bacteroidota;c__Bacteroidia;o__Flavobacteriales;f__Flavobacteriaceae;g__Flavobacterium;s__
RNA_DAVID_1320224	Metranscriptome	9673	74.09	0	Viruses;Riboviria;Orthornavirae;Pisuviricota;Pisoniviricetes;Picornavirales;	geNomad		d__Bacteria;p__Planctomycetota;c__Phycisphaerae;o__Phycisphaerales;f__SM1A02;g__GCA-002718515;s__GCA-002718515 sp014238125	Invertebrate
RNA_DAVID_1324011	Metranscriptome	9836	NA	0	Viruses;Riboviria;;;;;	geNomad		d__Bacteria;p__Planctomycetota;c__Phycisphaerae;o__Phycisphaerales;f__SM1A02;g__GCA-002718515;s__GCA-002718515 sp014238125
RNA_DAVID_1338815	Metranscriptome	5359	NA	0	Viruses;Varidnaviria;Bamfordvirae;Nucleocytoviricota;Pokkesviricetes;Chitovirales;Poxviridae	geNomad		d__Bacteria;p__Bacteroidota;c__Bacteroidia;o__Flavobacteriales;f__Flavobacteriaceae;g__Flavobacterium;s__Flavobacterium sp945881885
RNA_DAVID_1342610	Metranscriptome	12243	13.36	0	Viruses;Duplodnaviria;Heunggongvirae;Uroviricota;Caudoviricetes;;	geNomad		d__Bacteria;p__Bacteroidota;c__Bacteroidia;o__Flavobacteriales;f__Flavobacteriaceae;g__Flavobacterium;s__Flavobacterium sp945881885
RNA_DAVID_134771	Metranscriptome	6182	NA	0	Viruses;Riboviria;Orthornavirae;Duplornaviricota;Vidaverviricetes;Mindivirales;Cystoviridae	geNomad		d__Bacteria;p__Bacteroidota;c__Bacteroidia;o__Flavobacteriales;f__Flavobacteriaceae;g__Flavobacterium;s__Flavobacterium sp945881885	Bacteria
RNA_DAVID_1348972	Metranscriptome	14016	4.89	0	Viruses;Duplodnaviria;Heunggongvirae;Uroviricota;Caudoviricetes;;	geNomad		d__Bacteria;p__Bacteroidota;c__Bacteroidia;o__Flavobacteriales;f__Flavobacteriaceae;g__Flavobacterium;s__Flavobacterium sp945881885
RNA_DAVID_1372784	Metranscriptome	6734	NA	0	Viruses;Duplodnaviria;Heunggongvirae;Uroviricota;Caudoviricetes;;	geNomad		d__Bacteria;p__Bacillota;c__Clostridia;o__Lachnospirales;f__Lachnospiraceae;g__Lacrimispora;s__Lacrimispora xylanolytica_B
RNA_DAVID_1384824	Metranscriptome	6557	72	0	Viruses;Riboviria;Orthornavirae;Duplornaviricota;Chrymotiviricetes;Ghabrivirales;	geNomad		d__Bacteria;p__Bacillota;c__Clostridia;o__Lachnospirales;f__Lachnospiraceae;g__Lacrimispora;s__Lacrimispora xylanolytica_B	Invertebrate
RNA_DAVID_1388308	Metranscriptome	7340	NA	0	Viruses;Duplodnaviria;Heunggongvirae;Uroviricota;Caudoviricetes;;	geNomad		d__Bacteria;p__Bacillota;c__Clostridia;o__Lachnospirales;f__Lachnospiraceae;g__Lacrimispora;s__Lacrimispora xylanolytica_B
RNA_DAVID_1391218	Metranscriptome	6744	83.97	0	Viruses;Riboviria;Orthornavirae;Duplornaviricota;Chrymotiviricetes;Ghabrivirales;	geNomad		d__Bacteria;p__Bacillota;c__Clostridia;o__Lachnospirales;f__Lachnospiraceae;g__Lacrimispora;s__Lacrimispora xylanolytica_B	Fungi
RNA_DAVID_1400073	Metranscriptome	6604	NA	0	Viruses;Riboviria;Orthornavirae;Pisuviricota;Pisoniviricetes;Picornavirales;	geNomad	Down-regulated D2	d__Bacteria;p__Bacillota;c__Clostridia;o__Lachnospirales;f__Lachnospiraceae;g__Lacrimispora;s__Lacrimispora xylanolytica_B	Invertebrate
RNA_DAVID_1408241	Metranscriptome	6878	53.15	0	Viruses;Riboviria;Orthornavirae;Kitrinoviricota;Alsuviricetes;Martellivirales;Endornaviridae	geNomad		d__Bacteria;p__Bacillota;c__Clostridia;o__Lachnospirales;f__Lachnospiraceae;g__Lacrimispora;s__Lacrimispora xylanolytica_B	Fungi
RNA_DAVID_1413362	Metranscriptome	14891	35.12	0	Viruses;Duplodnaviria;Heunggongvirae;Uroviricota;Caudoviricetes;;Autographiviridae	geNomad	Up-regulated D1	d__Bacteria;p__Bacillota;c__Clostridia;o__Lachnospirales;f__Lachnospiraceae;g__Lacrimispora;s__Lacrimispora xylanolytica_B
RNA_DAVID_1415357	Metranscriptome	5019	NA	0	Viruses;Riboviria;Orthornavirae;Negarnaviricota;;;	geNomad		d__Bacteria;p__Bacillota;c__Clostridia;o__Lachnospirales;f__Lachnospiraceae;g__Lacrimispora;s__Lacrimispora xylanolytica_B
RNA_DAVID_143157	Metranscriptome	5919	14.23	0	Viruses;Duplodnaviria;Heunggongvirae;Uroviricota;Caudoviricetes;;	geNomad		d__Bacteria;p__Bacteroidota;c__Bacteroidia;o__Flavobacteriales;f__Flavobacteriaceae;g__CAXMOQ01;s__CAXMOQ01 sp964195015
RNA_DAVID_1438373	Metranscriptome	25569	52.46	0	Viruses;Duplodnaviria;Heunggongvirae;Uroviricota;Caudoviricetes;;	geNomad		d__Bacteria;p__Bacteroidota;c__Bacteroidia;o__Flavobacteriales;f__Flavobacteriaceae;g__CAXMOQ01;s__CAXMOQ01 sp964195015
RNA_DAVID_1441823	Metranscriptome	39247	11.15	0	Viruses;Duplodnaviria;Heunggongvirae;Uroviricota;Caudoviricetes;;	geNomad		d__Bacteria;p__Bacteroidota;c__Bacteroidia;o__Flavobacteriales;f__Flavobacteriaceae;g__CAXMOQ01;s__CAXMOQ01 sp964195015
RNA_DAVID_1442520	Metranscriptome	6501	1.86	0	Viruses;Duplodnaviria;Heunggongvirae;Uroviricota;Caudoviricetes;;	geNomad		d__Bacteria;p__Pseudomonadota;c__Gammaproteobacteria;o__Burkholderiales;f__Methylophilaceae;g__GCA-2401735;s__GCA-2401735 sp041603755
RNA_DAVID_144870	Metranscriptome	8109	18.96	0	Viruses;Duplodnaviria;Heunggongvirae;Uroviricota;Caudoviricetes;;	geNomad		d__Bacteria;p__Bacteroidota;c__Bacteroidia;o__Flavobacteriales;f__Flavobacteriaceae;g__Flavobacterium;s__Flavobacterium sp009693635
RNA_DAVID_1451893	Metranscriptome	10044	100	0	Viruses;Riboviria;Orthornavirae;Pisuviricota;Pisoniviricetes;Picornavirales;Picornaviridae	geNomad		d__Bacteria;p__Bacteroidota;c__Bacteroidia;o__Flavobacteriales;f__Flavobacteriaceae;g__Flavobacterium;s__Flavobacterium sp009693635	Invertebrate
RNA_DAVID_145544	Metranscriptome	6199	NA	0	Viruses;Riboviria;Orthornavirae;Duplornaviricota;Vidaverviricetes;Mindivirales;Cystoviridae	geNomad		d__Bacteria;p__Bacteroidota;c__Bacteroidia;o__Flavobacteriales;f__Flavobacteriaceae;g__Flavobacterium;s__Flavobacterium sp009693635	Bacteria
RNA_DAVID_1464563	Metranscriptome	5296	NA	0	Viruses;Riboviria;Orthornavirae;Kitrinoviricota;Alsuviricetes;Martellivirales;Endornaviridae	geNomad		d__Bacteria;p__Bacteroidota;c__Bacteroidia;o__Flavobacteriales;f__Flavobacteriaceae;g__Flavobacterium;s__Flavobacterium sp009693635	Fungi
RNA_DAVID_1469283	Metranscriptome	6532	NA	0	Viruses;Riboviria;Orthornavirae;Negarnaviricota;Bunyaviricetes;Hareavirales;Phenuiviridae	geNomad		d__Bacteria;p__Bacteroidota;c__Bacteroidia;o__Flavobacteriales;f__Flavobacteriaceae;g__Flavobacterium;s__Flavobacterium sp009693635
RNA_DAVID_147881	Metranscriptome	6258	97.77	0	Viruses;Riboviria;Orthornavirae;Pisuviricota;Pisoniviricetes;Sobelivirales;Solemoviridae	geNomad		d__Bacteria;p__Bacteroidota;c__Bacteroidia;o__Flavobacteriales;f__Flavobacteriaceae;g__Flavobacterium;s__Flavobacterium sp009693635	Invertebrate
RNA_DAVID_1481850	Metranscriptome	5874	4.59	0	Viruses;Duplodnaviria;Heunggongvirae;Uroviricota;Caudoviricetes;;	geNomad		d__Bacteria;p__Bacteroidota;c__Bacteroidia;o__Flavobacteriales;f__Flavobacteriaceae;g__Flavobacterium;s__Flavobacterium sp009693635
RNA_DAVID_1487982	Metranscriptome	13019	7.29	0	Viruses;Riboviria;Orthornavirae;Kitrinoviricota;Alsuviricetes;Martellivirales;Endornaviridae	geNomad		d__Bacteria;p__Bacteroidota;c__Bacteroidia;o__Flavobacteriales;f__Flavobacteriaceae;g__Flavobacterium;s__Flavobacterium sp009693635	Fungi
RNA_DAVID_1499777	Metranscriptome	11286	21.35	0	Viruses;Duplodnaviria;Heunggongvirae;Uroviricota;Caudoviricetes;;	geNomad		d__Bacteria;p__Bacteroidota;c__Bacteroidia;o__Flavobacteriales;f__Flavobacteriaceae;g__Flavobacterium;s__Flavobacterium sp009693635
RNA_DAVID_1501113	Metranscriptome	6666	73.2	0	Viruses;Riboviria;Orthornavirae;Duplornaviricota;Chrymotiviricetes;Ghabrivirales;	geNomad		d__Bacteria;p__Bacteroidota;c__Bacteroidia;o__Flavobacteriales;f__Flavobacteriaceae;g__Flavobacterium;s__Flavobacterium sp009693635	Invertebrate
RNA_DAVID_1506132	Metranscriptome	8591	NA	0	Viruses;Riboviria;Orthornavirae;Kitrinoviricota;Flasuviricetes;Amarillovirales;Flaviviridae	geNomad		d__Bacteria;p__Bacteroidota;c__Bacteroidia;o__Flavobacteriales;f__Flavobacteriaceae;g__Flavobacterium;s__Flavobacterium sp009693635	Invertebrate
RNA_DAVID_1530007	Metranscriptome	5650	7.1	0	Viruses;Duplodnaviria;Heunggongvirae;Uroviricota;Caudoviricetes;;	geNomad		d__Bacteria;p__Bacteroidota;c__Bacteroidia;o__Flavobacteriales;f__Flavobacteriaceae;g__Flavobacterium;s__Flavobacterium sp009693635
RNA_DAVID_1551042	Metranscriptome	5082	NA	0	Viruses;Riboviria;Orthornavirae;Duplornaviricota;Resentoviricetes;Reovirales;Sedoreoviridae	geNomad		d__Bacteria;p__Bacteroidota;c__Bacteroidia;o__Flavobacteriales;f__Flavobacteriaceae;g__Flavobacterium;s__Flavobacterium sp009693635	Invertebrate
RNA_DAVID_1573058	Metranscriptome	7668	16.02	0	Viruses;Duplodnaviria;Heunggongvirae;Uroviricota;Caudoviricetes;;	geNomad		d__Bacteria;p__Bacteroidota;c__Bacteroidia;o__Flavobacteriales;f__Flavobacteriaceae;g__Flavobacterium;s__Flavobacterium sp009693635
RNA_DAVID_157616	Metranscriptome	5744	9.11	0	Viruses;Duplodnaviria;Heunggongvirae;Uroviricota;Caudoviricetes;;	geNomad		d__Bacteria;p__Bacteroidota;c__Bacteroidia;o__Flavobacteriales;f__Flavobacteriaceae;g__Flavobacterium;s__Flavobacterium sp009693635
RNA_DAVID_157843	Metranscriptome	13951	7.81	0	Viruses;Riboviria;Orthornavirae;Kitrinoviricota;Alsuviricetes;Martellivirales;Endornaviridae	geNomad		d__Bacteria;p__Bacteroidota;c__Bacteroidia;o__Flavobacteriales;f__Flavobacteriaceae;g__Flavobacterium;s__Flavobacterium sp009693635	Viridiplantae
RNA_DAVID_1599803	Metranscriptome	7659	59.19	0	Viruses;Riboviria;Orthornavirae;Kitrinoviricota;Alsuviricetes;Martellivirales;Endornaviridae	geNomad		d__Bacteria;p__Bacteroidota;c__Bacteroidia;o__Flavobacteriales;f__Flavobacteriaceae;g__Flavobacterium;s__Flavobacterium sp009693635	Fungi
RNA_DAVID_1606193	Metranscriptome	5955	53.86	0	Viruses;Riboviria;Orthornavirae;Duplornaviricota;Chrymotiviricetes;Ghabrivirales;	geNomad		d__Bacteria;p__Bacteroidota;c__Bacteroidia;o__Flavobacteriales;f__Flavobacteriaceae;g__Flavobacterium;s__Flavobacterium sp009693635	Fungi
RNA_DAVID_1608430_extended_partial	Metranscriptome	6238	68.5	0	Viruses;Riboviria;Orthornavirae;Duplornaviricota;Chrymotiviricetes;Ghabrivirales;	geNomad	Up-regulated D1	d__Bacteria;p__Bacteroidota;c__Bacteroidia;o__Flavobacteriales;f__Flavobacteriaceae;g__Flavobacterium;s__Flavobacterium sp009693635	Invertebrate
RNA_DAVID_16106	Metranscriptome	8628	14.76	0	Viruses;Duplodnaviria;Heunggongvirae;Uroviricota;Caudoviricetes;;	geNomad		d__Bacteria;p__Bacteroidota;c__Bacteroidia;o__Flavobacteriales;f__Flavobacteriaceae;g__Flavobacterium;s__Flavobacterium sp009693635
RNA_DAVID_1612754	Metranscriptome	6964	NA	0	Viruses;Riboviria;Orthornavirae;Duplornaviricota;Vidaverviricetes;Mindivirales;Cystoviridae	geNomad		d__Bacteria;p__Bacteroidota;c__Bacteroidia;o__Flavobacteriales;f__Flavobacteriaceae;g__Flavobacterium;s__Flavobacterium sp009693635	Bacteria
RNA_DAVID_1630632	Metranscriptome	7014	NA	0	Viruses;Duplodnaviria;Heunggongvirae;Uroviricota;Caudoviricetes;;	geNomad		d__Bacteria;p__Bacteroidota;c__Bacteroidia;o__Flavobacteriales;f__Flavobacteriaceae;g__Flavobacterium;s__Flavobacterium sp009693635
RNA_DAVID_1638212	Metranscriptome	7919	9.57	0	Viruses;Duplodnaviria;Heunggongvirae;Uroviricota;Caudoviricetes;;	geNomad		d__Bacteria;p__Bacteroidota;c__Bacteroidia;o__Flavobacteriales;f__Flavobacteriaceae;g__Flavobacterium;s__Flavobacterium sp009693635
RNA_DAVID_1647330	Metranscriptome	9502	4.36	0	Viruses;Duplodnaviria;Heunggongvirae;Uroviricota;Caudoviricetes;;	geNomad		d__Bacteria;p__Bacteroidota;c__Bacteroidia;o__Flavobacteriales;f__Flavobacteriaceae;g__Flavobacterium;s__Flavobacterium sp002150205
RNA_DAVID_1648509	Metranscriptome	5191	2.72	0	Viruses;Duplodnaviria;Heunggongvirae;Uroviricota;Caudoviricetes;;	geNomad		d__Bacteria;p__Bacteroidota;c__Bacteroidia;o__Flavobacteriales;f__Flavobacteriaceae;g__Flavobacterium;s__Flavobacterium sp002150205
RNA_DAVID_166048	Metranscriptome	7823	100	0	Viruses;Riboviria;Orthornavirae;Duplornaviricota;Chrymotiviricetes;Ghabrivirales;	geNomad		d__Bacteria;p__Bacteroidota;c__Bacteroidia;o__Flavobacteriales;f__Flavobacteriaceae;g__Flavobacterium;s__Flavobacterium sp002150205	Invertebrate
RNA_DAVID_1661629	Metranscriptome	11836	9.07	0	Viruses;Riboviria;Orthornavirae;Kitrinoviricota;Alsuviricetes;Martellivirales;Endornaviridae	geNomad		d__Bacteria;p__Bacteroidota;c__Bacteroidia;o__Flavobacteriales;f__Flavobacteriaceae;g__Flavobacterium;s__Flavobacterium sp002150205	Fungi
RNA_DAVID_1664933	Metranscriptome	6422	91.77	0	Viruses;Riboviria;;;;;	geNomad	Down-regulated D2	d__Bacteria;p__Bacteroidota;c__Bacteroidia;o__Flavobacteriales;f__Flavobacteriaceae;g__Flavobacterium;s__Flavobacterium sp002150205
RNA_DAVID_1674941	Metranscriptome	10535	NA	0	Viruses;Riboviria;;;;;	geNomad		d__Bacteria;p__Pseudomonadota;c__Gammaproteobacteria;o__Enterobacterales_A;f__Enterobacteriaceae_A;g__Blochmanniella;s__Blochmanniella sp023585685
RNA_DAVID_1679970	Metranscriptome	5478	9.15	0	Viruses;Varidnaviria;Bamfordvirae;Preplasmiviricota;Tectiliviricetes;Kalamavirales;Tectiviridae	geNomad		d__Bacteria;p__Pseudomonadota;c__Gammaproteobacteria;o__Enterobacterales_A;f__Enterobacteriaceae_A;g__Blochmanniella;s__Blochmanniella sp023585685
RNA_DAVID_1681498	Metranscriptome	6087	65.88	0	Viruses;Riboviria;;;;;	geNomad		d__Bacteria;p__Pseudomonadota;c__Gammaproteobacteria;o__Enterobacterales_A;f__Enterobacteriaceae_A;g__Blochmanniella;s__Blochmanniella sp023585685
RNA_DAVID_1694217	Metranscriptome	6472	1.76	0	Viruses;Duplodnaviria;Heunggongvirae;Uroviricota;Caudoviricetes;;	geNomad		d__Bacteria;p__Pseudomonadota;c__Gammaproteobacteria;o__Enterobacterales_A;f__Enterobacteriaceae_A;g__Blochmanniella;s__Blochmanniella sp023585685
RNA_DAVID_1695207	Metranscriptome	6763	0.96	0	Viruses;Varidnaviria;Bamfordvirae;Nucleocytoviricota;Megaviricetes;Imitervirales;Mimiviridae	geNomad	Up-regulated D1	d__Bacteria;p__Pseudomonadota;c__Gammaproteobacteria;o__Enterobacterales_A;f__Enterobacteriaceae_A;g__Blochmanniella;s__Blochmanniella sp023585685
RNA_DAVID_1698553	Metranscriptome	6449	100	0	Viruses;Riboviria;Orthornavirae;Kitrinoviricota;Magsaviricetes;Nodamuvirales;	geNomad	Up-regulated D1	d__Bacteria;p__Pseudomonadota;c__Gammaproteobacteria;o__Enterobacterales_A;f__Enterobacteriaceae_A;g__Blochmanniella;s__Blochmanniella sp023585685	Invertebrate
RNA_DAVID_1704552	Metranscriptome	29564	16.43	0	Viruses;Duplodnaviria;Heunggongvirae;Uroviricota;Caudoviricetes;;	geNomad		d__Bacteria;p__Pseudomonadota;c__Gammaproteobacteria;o__Enterobacterales_A;f__Enterobacteriaceae_A;g__Blochmanniella;s__Blochmanniella sp023585685
RNA_DAVID_1706082	Metranscriptome	6860	75.33	0	Viruses;Riboviria;Orthornavirae;Duplornaviricota;Chrymotiviricetes;Ghabrivirales;	geNomad		d__Bacteria;p__Pseudomonadota;c__Gammaproteobacteria;o__Enterobacterales_A;f__Enterobacteriaceae_A;g__Blochmanniella;s__Blochmanniella sp023585685	Fungi
RNA_DAVID_1710857_extended_partial	Metranscriptome	8575	6.57	0	Viruses;Riboviria;Orthornavirae;Kitrinoviricota;Alsuviricetes;Martellivirales;Endornaviridae	geNomad	Up-regulated D1	d__Bacteria;p__Bacillota;c__Bacilli;o__Lactobacillales;f__Lactobacillaceae;g__Leuconostoc;s__Leuconostoc miyukkimchii	Fungi
RNA_DAVID_1715341	Metranscriptome	5361	100	0	Viruses;Riboviria;Orthornavirae;Duplornaviricota;Chrymotiviricetes;Ghabrivirales;	geNomad		d__Bacteria;p__Bacillota;c__Bacilli;o__Lactobacillales;f__Lactobacillaceae;g__Leuconostoc;s__Leuconostoc miyukkimchii	Fungi
RNA_DAVID_1717537	Metranscriptome	5629	63.52	0	Viruses;Riboviria;Orthornavirae;Pisuviricota;Pisoniviricetes;Picornavirales;Picornaviridae	geNomad		d__Bacteria;p__Bacillota;c__Bacilli;o__Lactobacillales;f__Lactobacillaceae;g__Leuconostoc;s__Leuconostoc miyukkimchii	Invertebrate
RNA_DAVID_1734668	Metranscriptome	5437	3.05	0	Viruses;Duplodnaviria;Heunggongvirae;Uroviricota;Caudoviricetes;;Straboviridae	geNomad		d__Bacteria;p__Bacillota;c__Bacilli;o__Lactobacillales;f__Lactobacillaceae;g__Leuconostoc;s__Leuconostoc miyukkimchii
RNA_DAVID_1739947	Metranscriptome	5853	NA	0	LTR_retrotransposon	HMMER	Up-regulated D1	d__Bacteria;p__Bacillota;c__Bacilli;o__Lactobacillales;f__Lactobacillaceae;g__Leuconostoc;s__Leuconostoc miyukkimchii	Viridiplantae
RNA_DAVID_1748978	Metranscriptome	12884	99.57	0	Viruses;Riboviria;Orthornavirae;Kitrinoviricota;Alsuviricetes;Martellivirales;Endornaviridae	geNomad		d__Bacteria;p__Bacillota;c__Bacilli;o__Lactobacillales;f__Lactobacillaceae;g__Leuconostoc;s__Leuconostoc miyukkimchii	Fungi
RNA_DAVID_1750681_extended_partial	Metranscriptome	6136	45.98	0	Viruses;Riboviria;Orthornavirae;Duplornaviricota;Vidaverviricetes;Mindivirales;Cystoviridae	geNomad		d__Bacteria;p__Bacillota;c__Bacilli;o__Lactobacillales;f__Lactobacillaceae;g__Leuconostoc;s__Leuconostoc miyukkimchii	Bacteria
RNA_DAVID_1753989	Metranscriptome	6160	67.64	0	Viruses;Riboviria;Orthornavirae;Duplornaviricota;Chrymotiviricetes;Ghabrivirales;	geNomad		d__Bacteria;p__Bacillota;c__Bacilli;o__Lactobacillales;f__Lactobacillaceae;g__Leuconostoc;s__Leuconostoc miyukkimchii	Invertebrate
RNA_DAVID_1758837_extended_partial	Metranscriptome	7228	100	0	Viruses;Riboviria;Orthornavirae;Duplornaviricota;Chrymotiviricetes;Ghabrivirales;	geNomad		d__Bacteria;p__Bacillota;c__Bacilli;o__Lactobacillales;f__Lactobacillaceae;g__Leuconostoc;s__Leuconostoc miyukkimchii	Fungi
RNA_DAVID_1763573	Metranscriptome	12903	99.71	0	Viruses;Riboviria;Orthornavirae;Kitrinoviricota;Alsuviricetes;Martellivirales;Endornaviridae	geNomad		d__Bacteria;p__Bacillota;c__Bacilli;o__Lactobacillales;f__Lactobacillaceae;g__Leuconostoc;s__Leuconostoc miyukkimchii	Fungi
RNA_DAVID_1771658	Metranscriptome	47294	98.39	0	Viruses;Duplodnaviria;Heunggongvirae;Uroviricota;Caudoviricetes;;	geNomad		d__Bacteria;p__Pseudomonadota;c__Alphaproteobacteria;o__Rhizobiales;f__Rhizobiaceae;g__Brucella;s__Brucella sp003176975
RNA_DAVID_1772480	Metranscriptome	13365	10.24	0	Viruses;Riboviria;Orthornavirae;Kitrinoviricota;Alsuviricetes;Martellivirales;Endornaviridae	geNomad		d__Bacteria;p__Pseudomonadota;c__Alphaproteobacteria;o__Rhizobiales;f__Rhizobiaceae;g__Brucella;s__Brucella sp003176975	Fungi
RNA_DAVID_1787771	Metranscriptome	6522	71.61	0	Viruses;Riboviria;Orthornavirae;Duplornaviricota;Chrymotiviricetes;Ghabrivirales;	geNomad		d__Bacteria;p__Pseudomonadota;c__Alphaproteobacteria;o__Rhizobiales;f__Rhizobiaceae;g__Brucella;s__Brucella sp003176975	Invertebrate
RNA_DAVID_1797539	Metranscriptome	7108	9.95	0	Viruses;Duplodnaviria;Heunggongvirae;Uroviricota;Caudoviricetes;;	geNomad		d__Bacteria;p__Pseudomonadota;c__Alphaproteobacteria;o__Rhizobiales;f__Rhizobiaceae;g__Brucella;s__Brucella sp003176975
RNA_DAVID_1813723	Metranscriptome	5923	65.91	0	Viruses;Riboviria;Orthornavirae;Pisuviricota;Pisoniviricetes;Picornavirales;Picornaviridae	geNomad		d__Bacteria;p__Pseudomonadota;c__Alphaproteobacteria;o__Rhizobiales;f__Rhizobiaceae;g__Brucella;s__Brucella sp003176975	Invertebrate
RNA_DAVID_1817798	Metranscriptome	5161	NA	0	Viruses;Riboviria;Orthornavirae;Negarnaviricota;Bunyaviricetes;Elliovirales;	geNomad		d__Bacteria;p__Pseudomonadota;c__Alphaproteobacteria;o__Rhizobiales;f__Rhizobiaceae;g__Brucella;s__Brucella sp003176975
RNA_DAVID_1829037	Metranscriptome	10910	3.14	0	Viruses;Duplodnaviria;Heunggongvirae;Uroviricota;Caudoviricetes;;	geNomad		d__Bacteria;p__Pseudomonadota;c__Alphaproteobacteria;o__Rhizobiales;f__Rhizobiaceae;g__Brucella;s__Brucella sp003176975
RNA_DAVID_1829758	Metranscriptome	5708	4.37	0	Viruses;Riboviria;Orthornavirae;Kitrinoviricota;Alsuviricetes;Martellivirales;Endornaviridae	geNomad		d__Bacteria;p__Pseudomonadota;c__Alphaproteobacteria;o__Rhizobiales;f__Rhizobiaceae;g__Brucella;s__Brucella sp003176975	Fungi
RNA_DAVID_1839853	Metranscriptome	9250	4.08	0	Viruses;Duplodnaviria;Heunggongvirae;Uroviricota;Caudoviricetes;;	geNomad		d__Bacteria;p__Actinomycetota;c__Actinomycetes;o__Nanopelagicales;f__Nanopelagicaceae;g__QYPT01;s__QYPT01 sp037200085
RNA_DAVID_1843175	Metranscriptome	9742	100	0	Viruses;Riboviria;Orthornavirae;Pisuviricota;Pisoniviricetes;Picornavirales;	geNomad	Up-regulated D1	d__Bacteria;p__Actinomycetota;c__Actinomycetes;o__Nanopelagicales;f__Nanopelagicaceae;g__QYPT01;s__QYPT01 sp037200085	Invertebrate
RNA_DAVID_1850390	Metranscriptome	7620	12.47	0	Viruses;Duplodnaviria;Heunggongvirae;Uroviricota;Caudoviricetes;;	geNomad		d__Bacteria;p__Actinomycetota;c__Actinomycetes;o__Nanopelagicales;f__Nanopelagicaceae;g__QYPT01;s__QYPT01 sp037200085
RNA_DAVID_185279	Metranscriptome	5162	NA	0	Viruses;Riboviria;Orthornavirae;Duplornaviricota;Resentoviricetes;Reovirales;Sedoreoviridae	geNomad		d__Bacteria;p__Actinomycetota;c__Actinomycetes;o__Nanopelagicales;f__Nanopelagicaceae;g__QYPT01;s__QYPT01 sp037200085	Invertebrate
RNA_DAVID_185333	Metranscriptome	6297	3.61	0	Viruses;Duplodnaviria;Heunggongvirae;Uroviricota;Caudoviricetes;;	geNomad		d__Bacteria;p__Bacteroidota;c__Bacteroidia;o__UBA4408;f__UBA4408;g__;s__
RNA_DAVID_1856177	Metranscriptome	5368	3.01	0	Viruses;Riboviria;Orthornavirae;Kitrinoviricota;Alsuviricetes;Martellivirales;Endornaviridae	geNomad	Up-regulated D2	d__Bacteria;p__Bacteroidota;c__Bacteroidia;o__UBA4408;f__UBA4408;g__;s__	Fungi
RNA_DAVID_1869753	Metranscriptome	6612	3.7	0	Viruses;Riboviria;Orthornavirae;Kitrinoviricota;Alsuviricetes;Martellivirales;Endornaviridae	geNomad	Up-regulated D1	d__Bacteria;p__Bacteroidota;c__Bacteroidia;o__UBA4408;f__UBA4408;g__;s__	Fungi
RNA_DAVID_189027	Metranscriptome	5300	1.6	0	Viruses;Duplodnaviria;Heunggongvirae;Uroviricota;Caudoviricetes;;	geNomad		d__Bacteria;p__Bacteroidota;c__Bacteroidia;o__UBA4408;f__UBA4408;g__;s__
RNA_DAVID_1899913	Metranscriptome	7040	77.3	0	Viruses;Riboviria;Orthornavirae;Duplornaviricota;Chrymotiviricetes;Ghabrivirales;Orthototiviridae	geNomad		d__Bacteria;p__Bacteroidota;c__Bacteroidia;o__UBA4408;f__UBA4408;g__;s__	Fungi
RNA_DAVID_1911710	Metranscriptome	7585	6.09	0	Viruses;Duplodnaviria;Heunggongvirae;Uroviricota;Caudoviricetes;;Naomviridae	geNomad		d__Bacteria;p__Bacteroidota;c__Bacteroidia;o__UBA4408;f__UBA4408;g__;s__
RNA_DAVID_1916721	Metranscriptome	12189	6.83	0	Viruses;Riboviria;Orthornavirae;Kitrinoviricota;Alsuviricetes;Martellivirales;Endornaviridae	geNomad		d__Bacteria;p__Bacteroidota;c__Bacteroidia;o__UBA4408;f__UBA4408;g__;s__	Fungi
RNA_DAVID_192396	Metranscriptome	14704	5.95	0	Viruses;Duplodnaviria;Heunggongvirae;Uroviricota;Caudoviricetes;;	geNomad		d__Bacteria;p__Bacteroidota;c__Bacteroidia;o__UBA4408;f__UBA4408;g__;s__
RNA_DAVID_1931196	Metranscriptome	5043	NA	0	Viruses;Riboviria;Orthornavirae;Duplornaviricota;Resentoviricetes;Reovirales;Sedoreoviridae	geNomad		d__Bacteria;p__Bacteroidota;c__Bacteroidia;o__UBA4408;f__UBA4408;g__;s__	Chordata
RNA_DAVID_1935192	Metranscriptome	15446	8.65	0	Viruses;Riboviria;Orthornavirae;Kitrinoviricota;Alsuviricetes;Martellivirales;Endornaviridae	geNomad		d__Bacteria;p__Bacteroidota;c__Bacteroidia;o__UBA4408;f__UBA4408;g__;s__	Fungi
RNA_DAVID_1948722	Metranscriptome	30745	18.12	0	Viruses;Duplodnaviria;Heunggongvirae;Uroviricota;Caudoviricetes;;	geNomad		d__Bacteria;p__Bacteroidota;c__Bacteroidia;o__UBA4408;f__UBA4408;g__;s__
RNA_DAVID_195896	Metranscriptome	7015	5.76	0	Viruses;Duplodnaviria;Heunggongvirae;Uroviricota;Caudoviricetes;;	geNomad		d__Bacteria;p__Bacteroidota;c__Bacteroidia;o__UBA4408;f__UBA4408;g__;s__
RNA_DAVID_1977742	Metranscriptome	5068	NA	0	Viruses;Riboviria;Orthornavirae;Pisuviricota;Pisoniviricetes;Picornavirales;	geNomad		d__Bacteria;p__Bacteroidota;c__Bacteroidia;o__UBA4408;f__UBA4408;g__;s__	Invertebrate
RNA_DAVID_1989288_extended_partial	Metranscriptome	12743	7.14	0	Viruses;Riboviria;Orthornavirae;Kitrinoviricota;Alsuviricetes;Martellivirales;Endornaviridae	geNomad		d__Bacteria;p__Bacteroidota;c__Bacteroidia;o__UBA4408;f__UBA4408;g__;s__	Fungi
RNA_DAVID_1996858	Metranscriptome	7807	NA	0	Viruses;Riboviria;Orthornavirae;Negarnaviricota;Bunyaviricetes;Elliovirales;Peribunyaviridae	geNomad		d__Bacteria;p__Bacteroidota;c__Bacteroidia;o__UBA4408;f__UBA4408;g__;s__
RNA_DAVID_207584_extended_partial	Metranscriptome	5323	90.06	0	Viruses;Riboviria;Orthornavirae;Kitrinoviricota;;;	geNomad	Up-regulated D1	d__Bacteria;p__Bacteroidota;c__Bacteroidia;o__UBA4408;f__UBA4408;g__;s__
RNA_DAVID_209614	Metranscriptome	16460	4.76	0	Viruses;Duplodnaviria;Heunggongvirae;Uroviricota;Caudoviricetes;;	geNomad	Down-regulated D1	d__Bacteria;p__Bacteroidota;c__Bacteroidia;o__UBA4408;f__UBA4408;g__;s__
RNA_DAVID_220735	Metranscriptome	9036	90.76	0	Viruses;Riboviria;Orthornavirae;Pisuviricota;Pisoniviricetes;Picornavirales;	geNomad		d__Bacteria;p__Bacteroidota;c__Bacteroidia;o__UBA4408;f__UBA4408;g__;s__	Invertebrate
RNA_DAVID_221788	Metranscriptome	7036	17.61	0	Viruses;Duplodnaviria;Heunggongvirae;Uroviricota;Caudoviricetes;;	geNomad		d__Bacteria;p__Bacteroidota;c__Bacteroidia;o__UBA4408;f__UBA4408;g__;s__
RNA_DAVID_245166	Metranscriptome	7487	NA	0	Viruses;Riboviria;Orthornavirae;Negarnaviricota;Bunyaviricetes;Elliovirales;	geNomad		d__Bacteria;p__Bacteroidota;c__Bacteroidia;o__UBA4408;f__UBA4408;g__;s__
RNA_DAVID_25054	Metranscriptome	9742	100	0	Viruses;Riboviria;Orthornavirae;Pisuviricota;Pisoniviricetes;Picornavirales;	geNomad		d__Bacteria;p__Bacteroidota;c__Bacteroidia;o__UBA4408;f__UBA4408;g__;s__	Chordata
RNA_DAVID_253506_extended_partial	Metranscriptome	9164	100	0	Viruses;Riboviria;Orthornavirae;Duplornaviricota;Chrymotiviricetes;Ghabrivirales;	geNomad	Down-regulated D2	d__Bacteria;p__Bacteroidota;c__Bacteroidia;o__UBA4408;f__UBA4408;g__;s__	Invertebrate
RNA_DAVID_253751	Metranscriptome	7440	NA	0	Viruses;Riboviria;Orthornavirae;Duplornaviricota;Vidaverviricetes;Mindivirales;Cystoviridae	geNomad		d__Bacteria;p__Bacteroidota;c__Bacteroidia;o__UBA4408;f__UBA4408;g__;s__	Bacteria
RNA_DAVID_256489	Metranscriptome	5455	67.92	0	Viruses;Riboviria;Orthornavirae;Duplornaviricota;Chrymotiviricetes;Ghabrivirales;	geNomad		d__Bacteria;p__Bacteroidota;c__Bacteroidia;o__UBA4408;f__UBA4408;g__;s__	Viridiplantae
RNA_DAVID_257204	Metranscriptome	13123	7.35	0	Viruses;Riboviria;Orthornavirae;Kitrinoviricota;Alsuviricetes;Martellivirales;Endornaviridae	geNomad		d__Bacteria;p__Bacteroidota;c__Bacteroidia;o__UBA4408;f__UBA4408;g__;s__	Fungi
RNA_DAVID_257525	Metranscriptome	12867	7.21	0	Viruses;Riboviria;Orthornavirae;Kitrinoviricota;Alsuviricetes;Martellivirales;Endornaviridae	geNomad		d__Bacteria;p__Bacteroidota;c__Bacteroidia;o__UBA4408;f__UBA4408;g__;s__	Viridiplantae
RNA_DAVID_277936	Metranscriptome	7288	12.99	0	Viruses;Duplodnaviria;Heunggongvirae;Uroviricota;Caudoviricetes;;	geNomad		d__Bacteria;p__Actinomycetota;c__Actinomycetes;o__Mycobacteriales;f__SCTD01;g__RYN-111;s__RYN-111 sp025965935
RNA_DAVID_279628_extended_partial	Metranscriptome	11926	6.68	0	Viruses;Riboviria;Orthornavirae;Kitrinoviricota;Alsuviricetes;Martellivirales;Endornaviridae	geNomad		d__Bacteria;p__Actinomycetota;c__Actinomycetes;o__Mycobacteriales;f__SCTD01;g__RYN-111;s__RYN-111 sp025965935	Fungi
RNA_DAVID_287433	Metranscriptome	7278	96.2	0	Viruses;Riboviria;Orthornavirae;Kitrinoviricota;Alsuviricetes;Hepelivirales;Hepeviridae	geNomad		d__Bacteria;p__Actinomycetota;c__Actinomycetes;o__Mycobacteriales;f__SCTD01;g__RYN-111;s__RYN-111 sp025965935	Invertebrate
RNA_DAVID_289045	Metranscriptome	6657	73.1	0	Viruses;Riboviria;Orthornavirae;Duplornaviricota;Chrymotiviricetes;Ghabrivirales;	geNomad		d__Bacteria;p__Actinomycetota;c__Actinomycetes;o__Mycobacteriales;f__SCTD01;g__RYN-111;s__RYN-111 sp025965935	Invertebrate
RNA_DAVID_30084	Metranscriptome	6033	NA	0	Viruses;Riboviria;;;;;	geNomad		d__Bacteria;p__Actinomycetota;c__Actinomycetes;o__Mycobacteriales;f__SCTD01;g__RYN-111;s__RYN-111 sp025965935
RNA_DAVID_319686	Metranscriptome	6066	3.22	0	Viruses;Duplodnaviria;Heunggongvirae;Uroviricota;Caudoviricetes;;	geNomad		d__Bacteria;p__Actinomycetota;c__Actinomycetes;o__Mycobacteriales;f__SCTD01;g__RYN-111;s__RYN-111 sp025965935
RNA_DAVID_320355	Metranscriptome	5821	100	0	Viruses;Riboviria;Orthornavirae;Duplornaviricota;Chrymotiviricetes;Ghabrivirales;	geNomad		d__Bacteria;p__Actinomycetota;c__Actinomycetes;o__Mycobacteriales;f__SCTD01;g__RYN-111;s__RYN-111 sp025965935	Fungi
RNA_DAVID_324470_extended_partial	Metranscriptome	6201	NA	0	Viruses;Riboviria;Orthornavirae;Pisuviricota;Pisoniviricetes;Picornavirales;	geNomad		d__Bacteria;p__Actinomycetota;c__Actinomycetes;o__Mycobacteriales;f__SCTD01;g__RYN-111;s__RYN-111 sp025965935	Chordata
RNA_DAVID_324746	Metranscriptome	6387	70.13	0	Viruses;Riboviria;Orthornavirae;Duplornaviricota;Chrymotiviricetes;Ghabrivirales;	geNomad		d__Bacteria;p__Actinomycetota;c__Actinomycetes;o__Mycobacteriales;f__SCTD01;g__RYN-111;s__RYN-111 sp025965935	Invertebrate
RNA_DAVID_328292	Metranscriptome	8219	NA	0	Viruses;Duplodnaviria;Heunggongvirae;Uroviricota;Caudoviricetes;;	geNomad		d__Bacteria;p__Actinomycetota;c__Actinomycetes;o__Mycobacteriales;f__SCTD01;g__RYN-111;s__RYN-111 sp025965935
RNA_DAVID_332819	Metranscriptome	5985	65.72	0	Viruses;Riboviria;Orthornavirae;Duplornaviricota;Chrymotiviricetes;Ghabrivirales;	geNomad		d__Bacteria;p__Actinomycetota;c__Actinomycetes;o__Mycobacteriales;f__SCTD01;g__RYN-111;s__RYN-111 sp025965935	Invertebrate
RNA_DAVID_340284	Metranscriptome	12013	6.73	0	Viruses;Riboviria;Orthornavirae;Kitrinoviricota;Alsuviricetes;Martellivirales;Endornaviridae	geNomad		d__Bacteria;p__Actinomycetota;c__Actinomycetes;o__Mycobacteriales;f__SCTD01;g__RYN-111;s__RYN-111 sp025965935	Viridiplantae
RNA_DAVID_343059	Metranscriptome	5550	100	0	Viruses;Riboviria;Orthornavirae;Duplornaviricota;Chrymotiviricetes;Ghabrivirales;	geNomad		d__Bacteria;p__Actinomycetota;c__Actinomycetes;o__Mycobacteriales;f__SCTD01;g__RYN-111;s__RYN-111 sp025965935	Fungi
RNA_DAVID_360835	Metranscriptome	14128	7.91	0	Viruses;Riboviria;Orthornavirae;Kitrinoviricota;Alsuviricetes;Martellivirales;Endornaviridae	geNomad	Up-regulated D2	d__Bacteria;p__Actinomycetota;c__Actinomycetes;o__Mycobacteriales;f__SCTD01;g__RYN-111;s__RYN-111 sp025965935	Fungi
RNA_DAVID_363571	Metranscriptome	6936	76.16	0	Viruses;Riboviria;Orthornavirae;Duplornaviricota;Chrymotiviricetes;Ghabrivirales;	geNomad		d__Bacteria;p__Actinomycetota;c__Actinomycetes;o__Mycobacteriales;f__SCTD01;g__RYN-111;s__RYN-111 sp025965935	Fungi
RNA_DAVID_37852	Metranscriptome	7149	NA	0	Viruses;Riboviria;Orthornavirae;Duplornaviricota;Vidaverviricetes;Mindivirales;Cystoviridae	geNomad		d__Bacteria;p__Actinomycetota;c__Actinomycetes;o__Mycobacteriales;f__SCTD01;g__RYN-111;s__RYN-111 sp025965935	Bacteria
RNA_DAVID_399914	Metranscriptome	7686	50.75	0	Viruses;Riboviria;Orthornavirae;Duplornaviricota;Chrymotiviricetes;Ghabrivirales;	geNomad		d__Bacteria;p__Actinomycetota;c__Actinomycetes;o__Mycobacteriales;f__SCTD01;g__RYN-111;s__RYN-111 sp025965935	Fungi
RNA_DAVID_40727	Metranscriptome	5365	NA	0	Viruses;Riboviria;Orthornavirae;Pisuviricota;Duplopiviricetes;Durnavirales;Partitiviridae	geNomad		d__Bacteria;p__Actinomycetota;c__Actinomycetes;o__Mycobacteriales;f__SCTD01;g__RYN-111;s__RYN-111 sp025965935	Fungi
RNA_DAVID_418941	Metranscriptome	6619	72.68	0	Viruses;Riboviria;Orthornavirae;Duplornaviricota;Chrymotiviricetes;Ghabrivirales;	geNomad	Up-regulated D1	d__Bacteria;p__Actinomycetota;c__Actinomycetes;o__Mycobacteriales;f__SCTD01;g__RYN-111;s__RYN-111 sp025965935	Invertebrate
RNA_DAVID_427683	Metranscriptome	6355	2.52	0	Viruses;Duplodnaviria;Heunggongvirae;Uroviricota;Caudoviricetes;;	geNomad		d__Bacteria;p__Bacteroidota;c__Bacteroidia;o__UBA4408;f__UBA4408;g__;s__
RNA_DAVID_456912	Metranscriptome	5860	4.49	0	Viruses;Riboviria;Orthornavirae;Kitrinoviricota;Alsuviricetes;Martellivirales;Endornaviridae	geNomad		d__Bacteria;p__Pseudomonadota;c__Gammaproteobacteria;o__Enterobacterales;f__Enterobacteriaceae;g__Enterobacter;s__Enterobacter hormaechei	Fungi
RNA_DAVID_459139	Metranscriptome	6626	NA	0	Viruses;Duplodnaviria;Heunggongvirae;Uroviricota;Caudoviricetes;;Kyanoviridae	geNomad	Down-regulated D1	d__Bacteria;p__Pseudomonadota;c__Gammaproteobacteria;o__Enterobacterales;f__Enterobacteriaceae;g__Enterobacter;s__Enterobacter hormaechei
RNA_DAVID_463354	Metranscriptome	7886	NA	0	Viruses;Riboviria;;;;;	geNomad		d__Bacteria;p__Pseudomonadota;c__Gammaproteobacteria;o__Enterobacterales;f__Enterobacteriaceae;g__Enterobacter;s__Enterobacter hormaechei
RNA_DAVID_471756	Metranscriptome	5304	NA	0	Viruses;Riboviria;Orthornavirae;Pisuviricota;;;	geNomad		d__Bacteria;p__Pseudomonadota;c__Gammaproteobacteria;o__Enterobacterales;f__Enterobacteriaceae;g__Enterobacter;s__Enterobacter hormaechei
RNA_DAVID_479203	Metranscriptome	7712	5.91	0	Viruses;Riboviria;Orthornavirae;Kitrinoviricota;Alsuviricetes;Martellivirales;Bromoviridae	geNomad		d__Bacteria;p__Patescibacteriota;c__Saccharimonadia;o__Saccharimonadales;f__JBBQAJ01;g__JBBQAJ01;s__JBBQAJ01 sp038316195	Invertebrate
RNA_DAVID_487444	Metranscriptome	8662	100	0	Viruses;Riboviria;Orthornavirae;Duplornaviricota;Chrymotiviricetes;Ghabrivirales;	geNomad		d__Bacteria;p__Patescibacteriota;c__Saccharimonadia;o__Saccharimonadales;f__JBBQAJ01;g__JBBQAJ01;s__JBBQAJ01 sp038316195	Fungi
RNA_DAVID_491651	Metranscriptome	7071	17.11	0	Viruses;Duplodnaviria;Heunggongvirae;Uroviricota;Caudoviricetes;;	geNomad	Down-regulated D2	d__Bacteria;p__Patescibacteriota;c__Saccharimonadia;o__Saccharimonadales;f__JBBQAJ01;g__JBBQAJ01;s__JBBQAJ01 sp038316195
RNA_DAVID_502474	Metranscriptome	5970	59.81	0	Viruses;Riboviria;;;;;	geNomad		d__Bacteria;p__Patescibacteriota;c__Saccharimonadia;o__Saccharimonadales;f__JBBQAJ01;g__JBBQAJ01;s__JBBQAJ01 sp038316195
RNA_DAVID_504833	Metranscriptome	5921	67.04	0	Viruses;Riboviria;Orthornavirae;Pisuviricota;Pisoniviricetes;Picornavirales;Iflaviridae	geNomad		d__Bacteria;p__Patescibacteriota;c__Saccharimonadia;o__Saccharimonadales;f__JBBQAJ01;g__JBBQAJ01;s__JBBQAJ01 sp038316195	Invertebrate
RNA_DAVID_53534	Metranscriptome	5295	55.61	0	Viruses;Riboviria;Orthornavirae;Pisuviricota;Pisoniviricetes;Picornavirales;Dicistroviridae	geNomad		d__Bacteria;p__Patescibacteriota;c__Saccharimonadia;o__Saccharimonadales;f__JBBQAJ01;g__JBBQAJ01;s__JBBQAJ01 sp038316195	Invertebrate
RNA_DAVID_54931	Metranscriptome	7455	NA	0	Viruses;Riboviria;Orthornavirae;Pisuviricota;Pisoniviricetes;Picornavirales;	geNomad		d__Bacteria;p__Patescibacteriota;c__Saccharimonadia;o__Saccharimonadales;f__JBBQAJ01;g__JBBQAJ01;s__JBBQAJ01 sp038316195	Invertebrate
RNA_DAVID_56309_extended_partial	Metranscriptome	7104	5.44	0	Viruses;Riboviria;Orthornavirae;Kitrinoviricota;Alsuviricetes;Martellivirales;Endornaviridae	geNomad		d__Bacteria;p__Patescibacteriota;c__Saccharimonadia;o__Saccharimonadales;f__JBBQAJ01;g__JBBQAJ01;s__JBBQAJ01 sp038316195	Fungi
RNA_DAVID_57101	Metranscriptome	6894	75.7	0	Viruses;Riboviria;Orthornavirae;Duplornaviricota;Chrymotiviricetes;Ghabrivirales;	geNomad		d__Bacteria;p__Patescibacteriota;c__Saccharimonadia;o__Saccharimonadales;f__JBBQAJ01;g__JBBQAJ01;s__JBBQAJ01 sp038316195	Invertebrate
RNA_DAVID_571707	Metranscriptome	10562	100	0	Viruses;Riboviria;Orthornavirae;Pisuviricota;Duplopiviricetes;Durnavirales;Fusariviridae	geNomad		d__Bacteria;p__Patescibacteriota;c__Saccharimonadia;o__Saccharimonadales;f__JBBQAJ01;g__JBBQAJ01;s__JBBQAJ01 sp038316195	Fungi
RNA_DAVID_575044	Metranscriptome	6808	5.22	0	Viruses;Riboviria;Orthornavirae;Kitrinoviricota;Alsuviricetes;Martellivirales;Endornaviridae	geNomad		d__Bacteria;p__Patescibacteriota;c__Saccharimonadia;o__Saccharimonadales;f__JBBQAJ01;g__JBBQAJ01;s__JBBQAJ01 sp038316195	Fungi
RNA_DAVID_581088	Metranscriptome	6826	74.95	0	Viruses;Riboviria;Orthornavirae;Duplornaviricota;Chrymotiviricetes;Ghabrivirales;	geNomad	Up-regulated D1	d__Bacteria;p__Patescibacteriota;c__Saccharimonadia;o__Saccharimonadales;f__JBBQAJ01;g__JBBQAJ01;s__JBBQAJ01 sp038316195	Invertebrate
RNA_DAVID_584201	Metranscriptome	11411	3.23	0	Viruses;Duplodnaviria;Heunggongvirae;Uroviricota;Caudoviricetes;;	geNomad		d__Bacteria;p__Patescibacteriota;c__Saccharimonadia;o__Saccharimonadales;f__JBBQAJ01;g__JBBQAJ01;s__JBBQAJ01 sp038316195
RNA_DAVID_591742	Metranscriptome	5996	4.84	0	Viruses;Duplodnaviria;Heunggongvirae;Uroviricota;Caudoviricetes;;	geNomad		d__Bacteria;p__Patescibacteriota;c__Saccharimonadia;o__Saccharimonadales;f__JBBQAJ01;g__JBBQAJ01;s__JBBQAJ01 sp038316195
RNA_DAVID_594189	Metranscriptome	5505	0.47	0	Viruses;Varidnaviria;Bamfordvirae;Nucleocytoviricota;Megaviricetes;Imitervirales;Mimiviridae	geNomad	Down-regulated D2	d__Bacteria;p__Patescibacteriota;c__Saccharimonadia;o__Saccharimonadales;f__JBBQAJ01;g__JBBQAJ01;s__JBBQAJ01 sp038316195
RNA_DAVID_598088	Metranscriptome	6468	NA	0	Viruses;Riboviria;Orthornavirae;Duplornaviricota;Vidaverviricetes;Mindivirales;Cystoviridae	geNomad		d__Bacteria;p__Patescibacteriota;c__Saccharimonadia;o__Saccharimonadales;f__JBBQAJ01;g__JBBQAJ01;s__JBBQAJ01 sp038316195	Bacteria
RNA_DAVID_603713	Metranscriptome	17521	13.43	0	Viruses;Riboviria;Orthornavirae;Kitrinoviricota;Alsuviricetes;Martellivirales;	geNomad		d__Bacteria;p__Patescibacteriota;c__Saccharimonadia;o__Saccharimonadales;f__JBBQAJ01;g__JBBQAJ01;s__JBBQAJ01 sp038316195	Fungi
RNA_DAVID_61757	Metranscriptome	5584	79.33	0	Viruses;Riboviria;Orthornavirae;Duplornaviricota;Chrymotiviricetes;Ghabrivirales;	geNomad		d__Bacteria;p__Patescibacteriota;c__Saccharimonadia;o__Saccharimonadales;f__JBBQAJ01;g__JBBQAJ01;s__JBBQAJ01 sp038316195	Fungi
RNA_DAVID_617809	Metranscriptome	11549	8.85	0	Viruses;Riboviria;Orthornavirae;Kitrinoviricota;Alsuviricetes;Martellivirales;Endornaviridae	geNomad		d__Bacteria;p__Patescibacteriota;c__Saccharimonadia;o__Saccharimonadales;f__JBBQAJ01;g__JBBQAJ01;s__JBBQAJ01 sp038316195	Fungi
RNA_DAVID_636935_extended_partial	Metranscriptome	5015	23.97	0	Viruses;Riboviria;Orthornavirae;Kitrinoviricota;Flasuviricetes;Amarillovirales;Flaviviridae	geNomad		d__Bacteria;p__Patescibacteriota;c__Saccharimonadia;o__Saccharimonadales;f__JBBQAJ01;g__JBBQAJ01;s__JBBQAJ01 sp038316195	Invertebrate
RNA_DAVID_647811	Metranscriptome	9692	6.69	0	Viruses;Duplodnaviria;Heunggongvirae;Uroviricota;Caudoviricetes;;	geNomad		d__Bacteria;p__Patescibacteriota;c__Saccharimonadia;o__Saccharimonadales;f__JBBQAJ01;g__JBBQAJ01;s__JBBQAJ01 sp038316195
RNA_DAVID_654585	Metranscriptome	5347	2.99	0	Viruses;Riboviria;Orthornavirae;Kitrinoviricota;Alsuviricetes;Martellivirales;Endornaviridae	geNomad		d__Bacteria;p__Pseudomonadota;c__Alphaproteobacteria;o__Rickettsiales;f__Anaplasmataceae;g__Wolbachia;s__Wolbachia sp031284675	Fungi
RNA_DAVID_658687	Metranscriptome	9513	5.33	0	Viruses;Riboviria;Orthornavirae;Kitrinoviricota;Alsuviricetes;Martellivirales;Endornaviridae	geNomad	Up-regulated D1	d__Bacteria;p__Chloroflexota;c__Anaerolineae;o__Anaerolineales;f__UBA11657;g__UBA11657;s__UBA11657 sp963934935	Fungi
RNA_DAVID_662100	Metranscriptome	13971	100	0	Viruses;Riboviria;Orthornavirae;Kitrinoviricota;Alsuviricetes;Martellivirales;Endornaviridae	geNomad		d__Bacteria;p__Chloroflexota;c__Anaerolineae;o__Anaerolineales;f__UBA11657;g__UBA11657;s__UBA11657 sp963934935	Fungi
RNA_DAVID_67733	Metranscriptome	5545	100	0	Viruses;Riboviria;Orthornavirae;Duplornaviricota;Chrymotiviricetes;Ghabrivirales;	geNomad		d__Bacteria;p__Chloroflexota;c__Anaerolineae;o__Anaerolineales;f__UBA11657;g__UBA11657;s__UBA11657 sp963934935	Fungi
RNA_DAVID_690129	Metranscriptome	6668	83.02	0	Viruses;Riboviria;Orthornavirae;Duplornaviricota;Chrymotiviricetes;Ghabrivirales;	geNomad		d__Bacteria;p__Chloroflexota;c__Anaerolineae;o__Anaerolineales;f__UBA11657;g__UBA11657;s__UBA11657 sp963934935	Invertebrate
RNA_DAVID_698340	Metranscriptome	6244	65.63	0	Viruses;Riboviria;Orthornavirae;Pisuviricota;Pisoniviricetes;Picornavirales;Picornaviridae	geNomad		d__Bacteria;p__Chloroflexota;c__Anaerolineae;o__Anaerolineales;f__UBA11657;g__UBA11657;s__UBA11657 sp963934935	Invertebrate
RNA_DAVID_698912	Metranscriptome	6890	75.66	0	Viruses;Riboviria;Orthornavirae;Duplornaviricota;Chrymotiviricetes;Ghabrivirales;	geNomad		d__Bacteria;p__Chloroflexota;c__Anaerolineae;o__Anaerolineales;f__UBA11657;g__UBA11657;s__UBA11657 sp963934935	Invertebrate
RNA_DAVID_7029	Metranscriptome	9303	100	0	Viruses;Riboviria;Orthornavirae;Pisuviricota;Pisoniviricetes;Picornavirales;Picornaviridae	geNomad		d__Bacteria;p__Chloroflexota;c__Anaerolineae;o__Anaerolineales;f__UBA11657;g__UBA11657;s__UBA11657 sp963934935	Invertebrate
RNA_DAVID_707147	Metranscriptome	6773	NA	0	Viruses;Riboviria;Orthornavirae;;;;	geNomad		d__Bacteria;p__Chloroflexota;c__Anaerolineae;o__Anaerolineales;f__UBA11657;g__UBA11657;s__UBA11657 sp963934935
RNA_DAVID_714772	Metranscriptome	8108	18.51	0	Viruses;Duplodnaviria;Heunggongvirae;Uroviricota;Caudoviricetes;;	geNomad		d__Bacteria;p__Chloroflexota;c__Anaerolineae;o__Anaerolineales;f__UBA11657;g__UBA11657;s__UBA11657 sp963934935
RNA_DAVID_751006	Metranscriptome	30906	61.02	0	Viruses;Duplodnaviria;Heunggongvirae;Uroviricota;Caudoviricetes;;	geNomad		d__Bacteria;p__Pseudomonadota;c__Gammaproteobacteria;o__Burkholderiales;f__Burkholderiaceae;g__Polaromonas;s__
RNA_DAVID_759401_extended_partial	Metranscriptome	5465	68.04	0	Viruses;Riboviria;Orthornavirae;Duplornaviricota;Chrymotiviricetes;Ghabrivirales;	geNomad		d__Bacteria;p__Pseudomonadota;c__Gammaproteobacteria;o__Burkholderiales;f__Burkholderiaceae;g__Polaromonas;s__	Invertebrate
RNA_DAVID_759782	Metranscriptome	13009	9.97	0	Viruses;Riboviria;Orthornavirae;Kitrinoviricota;Alsuviricetes;Martellivirales;Endornaviridae	geNomad	Up-regulated D1	d__Bacteria;p__Pseudomonadota;c__Gammaproteobacteria;o__Burkholderiales;f__Burkholderiaceae;g__Polaromonas;s__	Fungi
RNA_DAVID_764294	Metranscriptome	13458	7.54	0	Viruses;Riboviria;Orthornavirae;Kitrinoviricota;Alsuviricetes;Martellivirales;Endornaviridae	geNomad		d__Bacteria;p__Pseudomonadota;c__Gammaproteobacteria;o__Burkholderiales;f__Burkholderiaceae;g__Polaromonas;s__	Fungi
RNA_DAVID_778209	Metranscriptome	6913	90.64	0	Viruses;Riboviria;Orthornavirae;Duplornaviricota;Chrymotiviricetes;Ghabrivirales;	geNomad		d__Bacteria;p__Pseudomonadota;c__Gammaproteobacteria;o__Burkholderiales;f__Burkholderiaceae;g__Polaromonas;s__	Fungi
RNA_DAVID_77896	Metranscriptome	7004	78.03	0	Viruses;Riboviria;Orthornavirae;Pisuviricota;Pisoniviricetes;Picornavirales;Picornaviridae	geNomad		d__Bacteria;p__Pseudomonadota;c__Gammaproteobacteria;o__Burkholderiales;f__Burkholderiaceae;g__Polaromonas;s__	Invertebrate
RNA_DAVID_782538	Metranscriptome	6831	3.81	0	Viruses;Duplodnaviria;Heunggongvirae;Uroviricota;Caudoviricetes;;	geNomad		d__Bacteria;p__Pseudomonadota;c__Gammaproteobacteria;o__Burkholderiales;f__Burkholderiaceae;g__Polaromonas;s__
RNA_DAVID_78321	Metranscriptome	5752	63.16	0	Viruses;Riboviria;Orthornavirae;Duplornaviricota;Chrymotiviricetes;Ghabrivirales;	geNomad		d__Bacteria;p__Pseudomonadota;c__Gammaproteobacteria;o__Burkholderiales;f__Burkholderiaceae;g__Polaromonas;s__	Invertebrate
RNA_DAVID_81041_extended_partial	Metranscriptome	5751	63.15	0	Viruses;Riboviria;Orthornavirae;Duplornaviricota;Chrymotiviricetes;Ghabrivirales;	geNomad	Up-regulated D1	d__Bacteria;p__Pseudomonadota;c__Gammaproteobacteria;o__Burkholderiales;f__Burkholderiaceae;g__Polaromonas;s__	Invertebrate
RNA_DAVID_816522	Metranscriptome	6803	74.7	0	Viruses;Riboviria;Orthornavirae;Duplornaviricota;Chrymotiviricetes;Ghabrivirales;	geNomad		d__Bacteria;p__Pseudomonadota;c__Gammaproteobacteria;o__Burkholderiales;f__Burkholderiaceae;g__Polaromonas;s__	Fungi
RNA_DAVID_823507	Metranscriptome	9945	7.62	0	Viruses;Riboviria;Orthornavirae;Kitrinoviricota;Alsuviricetes;Martellivirales;Endornaviridae	geNomad		d__Bacteria;p__Bacillota;c__Bacilli;o__Lactobacillales;f__Lactobacillaceae;g__Leuconostoc;s__Leuconostoc pseudomesenteroides	Fungi
RNA_DAVID_826029	Metranscriptome	11608	55.48	0	Viruses;Riboviria;Orthornavirae;Kitrinoviricota;Flasuviricetes;Amarillovirales;Flaviviridae	geNomad		d__Bacteria;p__Bacillota;c__Bacilli;o__Lactobacillales;f__Lactobacillaceae;g__Leuconostoc;s__Leuconostoc pseudomesenteroides	Invertebrate
RNA_DAVID_845894	Metranscriptome	5674	70.64	0	Viruses;Riboviria;Orthornavirae;Duplornaviricota;Chrymotiviricetes;Ghabrivirales;	geNomad		d__Bacteria;p__Bacillota;c__Bacilli;o__Lactobacillales;f__Lactobacillaceae;g__Leuconostoc;s__Leuconostoc pseudomesenteroides	Invertebrate
RNA_DAVID_861134_extended_partial	Metranscriptome	6040	56.31	0	LTR_retrotransposon	HMMER		d__Bacteria;p__Bacillota;c__Bacilli;o__Lactobacillales;f__Lactobacillaceae;g__Leuconostoc;s__Leuconostoc pseudomesenteroides	Viridiplantae
RNA_DAVID_867405	Metranscriptome	12284	6.88	0	Viruses;Riboviria;Orthornavirae;Kitrinoviricota;Alsuviricetes;Martellivirales;Endornaviridae	geNomad		d__Bacteria;p__Pseudomonadota;c__Gammaproteobacteria;o__Burkholderiales;f__Burkholderiaceae;g__Comamonas;s__Comamonas acidovorans	Fungi
RNA_DAVID_870320	Metranscriptome	11782	6.6	0	Viruses;Riboviria;Orthornavirae;Kitrinoviricota;Alsuviricetes;Martellivirales;Endornaviridae	geNomad		d__Bacteria;p__Pseudomonadota;c__Gammaproteobacteria;o__Burkholderiales;f__Burkholderiaceae;g__Comamonas;s__Comamonas acidovorans	Viridiplantae
RNA_DAVID_873567_extended_partial	Metranscriptome	6221	68.31	0	Viruses;Riboviria;Orthornavirae;Duplornaviricota;Chrymotiviricetes;Ghabrivirales;	geNomad		d__Bacteria;p__Pseudomonadota;c__Gammaproteobacteria;o__Burkholderiales;f__Burkholderiaceae;g__Comamonas;s__Comamonas acidovorans	Fungi
RNA_DAVID_8783	Metranscriptome	5692	10.81	0	Viruses;Duplodnaviria;Heunggongvirae;Uroviricota;Caudoviricetes;;	geNomad		d__Bacteria;p__Actinomycetota;c__Actinomycetes;o__Propionibacteriales;f__Propionibacteriaceae;g__JAGXHS01;s__JAGXHS01 sp024636075
RNA_DAVID_881894_extended_partial	Metranscriptome	8375	NA	0	Viruses;Riboviria;Orthornavirae;Kitrinoviricota;Alsuviricetes;Martellivirales;Endornaviridae	geNomad		d__Bacteria;p__Actinomycetota;c__Actinomycetes;o__Propionibacteriales;f__Propionibacteriaceae;g__JAGXHS01;s__JAGXHS01 sp024636075	Fungi
RNA_DAVID_891192	Metranscriptome	7968	81.57	0	Viruses;Riboviria;Orthornavirae;Pisuviricota;Stelpaviricetes;Patatavirales;	geNomad		d__Bacteria;p__Actinomycetota;c__Actinomycetes;o__Propionibacteriales;f__Propionibacteriaceae;g__JAGXHS01;s__JAGXHS01 sp024636075	Viridiplantae
RNA_DAVID_895732	Metranscriptome	5705	NA	0	Viruses;Riboviria;Orthornavirae;Pisuviricota;Duplopiviricetes;Durnavirales;Partitiviridae	geNomad		d__Bacteria;p__Actinomycetota;c__Actinomycetes;o__Propionibacteriales;f__Propionibacteriaceae;g__JAGXHS01;s__JAGXHS01 sp024636075	Chordata
RNA_DAVID_902067	Metranscriptome	5963	100	0	Viruses;Riboviria;Orthornavirae;Duplornaviricota;Chrymotiviricetes;Ghabrivirales;	geNomad		d__Bacteria;p__Actinomycetota;c__Actinomycetes;o__Propionibacteriales;f__Propionibacteriaceae;g__JAGXHS01;s__JAGXHS01 sp024636075	Fungi
RNA_DAVID_911250	Metranscriptome	7243	79.53	0	Viruses;Riboviria;Orthornavirae;Duplornaviricota;Chrymotiviricetes;Ghabrivirales;	geNomad		d__Bacteria;p__Actinomycetota;c__Actinomycetes;o__Propionibacteriales;f__Propionibacteriaceae;g__JAGXHS01;s__JAGXHS01 sp024636075	Fungi
RNA_DAVID_912311	Metranscriptome	7823	100	0	Viruses;Riboviria;Orthornavirae;Duplornaviricota;Chrymotiviricetes;Ghabrivirales;	geNomad		d__Bacteria;p__Actinomycetota;c__Actinomycetes;o__Mycobacteriales;f__Mycobacteriaceae;g__Corynebacterium;s__Corynebacterium urogenitale	Fungi
RNA_DAVID_934281	Metranscriptome	42366	45.35	0	Viruses;Duplodnaviria;Heunggongvirae;Uroviricota;Caudoviricetes;;	geNomad		d__Bacteria;p__Actinomycetota;c__Actinomycetes;o__Mycobacteriales;f__Mycobacteriaceae;g__Corynebacterium;s__Corynebacterium urogenitale
RNA_DAVID_941311	Metranscriptome	13000	9.96	0	Viruses;Riboviria;Orthornavirae;Kitrinoviricota;Alsuviricetes;Martellivirales;Endornaviridae	geNomad	Up-regulated D1	d__Bacteria;p__Actinomycetota;c__Actinomycetes;o__Mycobacteriales;f__Mycobacteriaceae;g__Corynebacterium;s__Corynebacterium urogenitale	Fungi
RNA_DAVID_951118	Metranscriptome	6571	NA	0	Viruses;Riboviria;Orthornavirae;Pisuviricota;Pisoniviricetes;Picornavirales;Picornaviridae	geNomad		d__Bacteria;p__Actinomycetota;c__Actinomycetes;o__Mycobacteriales;f__Mycobacteriaceae;g__Corynebacterium;s__Corynebacterium urogenitale	Chordata
RNA_DAVID_954657	Metranscriptome	8711	4.88	0	Viruses;Riboviria;Orthornavirae;Kitrinoviricota;Alsuviricetes;Martellivirales;Endornaviridae	geNomad		d__Bacteria;p__Bacteroidota;c__Bacteroidia;o__Flavobacteriales;f__Parvicellaceae;g__UBA10066;s__UBA10066 sp018663635	Viridiplantae
RNA_DAVID_956798_extended_partial	Metranscriptome	10400	5.83	0	Viruses;Riboviria;Orthornavirae;Kitrinoviricota;Alsuviricetes;Martellivirales;Endornaviridae	geNomad		d__Bacteria;p__Bacteroidota;c__Bacteroidia;o__Flavobacteriales;f__Parvicellaceae;g__UBA10066;s__UBA10066 sp018663635	Fungi
RNA_DAVID_962136	Metranscriptome	5529	4.24	0	Viruses;Riboviria;Orthornavirae;Kitrinoviricota;Alsuviricetes;Martellivirales;Endornaviridae	geNomad		d__Bacteria;p__Bacteroidota;c__Bacteroidia;o__Flavobacteriales;f__Parvicellaceae;g__UBA10066;s__UBA10066 sp018663635	Fungi
RNA_DAVID_975170	Metranscriptome	7849	4.4	0	Viruses;Riboviria;Orthornavirae;Kitrinoviricota;Alsuviricetes;Martellivirales;Endornaviridae	geNomad		d__Bacteria;p__Bacteroidota;c__Bacteroidia;o__Flavobacteriales;f__Parvicellaceae;g__UBA10066;s__UBA10066 sp018663635	Fungi
RNA_DAVID_975872	Metranscriptome	16838	12.9	0	Viruses;Riboviria;Orthornavirae;Kitrinoviricota;Alsuviricetes;Martellivirales;	geNomad		d__Bacteria;p__Bacteroidota;c__Bacteroidia;o__Flavobacteriales;f__Parvicellaceae;g__UBA10066;s__UBA10066 sp018663635	Fungi
RNA_DAVID_977826	Metranscriptome	12572	9.63	0	Viruses;Riboviria;Orthornavirae;Kitrinoviricota;Alsuviricetes;Martellivirales;Bromoviridae	geNomad		d__Bacteria;p__Bacteroidota;c__Bacteroidia;o__Flavobacteriales;f__Parvicellaceae;g__UBA10066;s__UBA10066 sp018663635	Invertebrate
RNA_DAVID_992541	Metranscriptome	5355	3	0	Viruses;Riboviria;Orthornavirae;Kitrinoviricota;Alsuviricetes;Martellivirales;Endornaviridae	geNomad		d__Bacteria;p__Bacteroidota;c__Bacteroidia;o__Flavobacteriales;f__Parvicellaceae;g__UBA10066;s__UBA10066 sp018663635	Fungi
Sentinel_1_S1_100847	Metagenome	7206	NA	0	Viruses;Duplodnaviria;Heunggongvirae;Uroviricota;Caudoviricetes;;Kyanoviridae	geNomad		d__Bacteria;p__Bacteroidota;c__Bacteroidia;o__Flavobacteriales;f__Parvicellaceae;g__UBA10066;s__UBA10066 sp018663635
Sentinel_1_S1_1071	Metagenome	6605	NA	0	Viruses;Duplodnaviria;Heunggongvirae;Uroviricota;Caudoviricetes;;	geNomad		d__Bacteria;p__Bacteroidota;c__Bacteroidia;o__Flavobacteriales;f__Parvicellaceae;g__UBA10066;s__UBA10066 sp018663635
Sentinel_1_S1_110185	Metagenome	6841	NA	0	Viruses;Varidnaviria;Bamfordvirae;Nucleocytoviricota;Megaviricetes;Imitervirales;Mimiviridae	geNomad		d__Bacteria;p__Bacteroidota;c__Bacteroidia;o__Flavobacteriales;f__Parvicellaceae;g__UBA10066;s__UBA10066 sp018663635
Sentinel_1_S1_111264_extended_partial	Metagenome	50097	24.29	0	Viruses;Duplodnaviria;Heunggongvirae;Uroviricota;Caudoviricetes;;	geNomad		d__Bacteria;p__Bacteroidota;c__Bacteroidia;o__Flavobacteriales;f__Parvicellaceae;g__UBA10066;s__UBA10066 sp018663635
Sentinel_1_S1_131938_extended_partial	Metagenome	10476	2.06	0	Viruses;Varidnaviria;Bamfordvirae;Nucleocytoviricota;Megaviricetes;Algavirales;Phycodnaviridae	geNomad		d__Bacteria;p__Bacteroidota;c__Bacteroidia;o__Flavobacteriales;f__Parvicellaceae;g__UBA10066;s__UBA10066 sp018663635
Sentinel_1_S1_136306	Metagenome	5404	NA	0	Viruses;Varidnaviria;Bamfordvirae;Nucleocytoviricota;Megaviricetes;Algavirales;Phycodnaviridae	geNomad		d__Bacteria;p__Bacteroidota;c__Bacteroidia;o__Flavobacteriales;f__Parvicellaceae;g__UBA10066;s__UBA10066 sp018663635
Sentinel_1_S1_137294	Metagenome	5068	13.02	0	Viruses;Duplodnaviria;Heunggongvirae;Uroviricota;Caudoviricetes;;	geNomad		d__Bacteria;p__Bacteroidota;c__Bacteroidia;o__Flavobacteriales;f__Parvicellaceae;g__UBA10066;s__UBA10066 sp018663635
Sentinel_1_S1_138059_extended_partial	Metagenome	8109	4.28	0	Viruses;Varidnaviria;Bamfordvirae;Nucleocytoviricota;Megaviricetes;Algavirales;Phycodnaviridae	geNomad		d__Bacteria;p__Bacteroidota;c__Bacteroidia;o__Flavobacteriales;f__Parvicellaceae;g__UBA10066;s__UBA10066 sp018663635
Sentinel_1_S1_138184	Metagenome	6071	2.11	0	Viruses;Varidnaviria;Bamfordvirae;Nucleocytoviricota;Megaviricetes;Algavirales;Phycodnaviridae	geNomad		d__Bacteria;p__Bacteroidota;c__Bacteroidia;o__Flavobacteriales;f__Parvicellaceae;g__UBA10066;s__UBA10066 sp018663635
Sentinel_1_S1_146772	Metagenome	18109	5.28	0	Viruses;Varidnaviria;Bamfordvirae;Nucleocytoviricota;Megaviricetes;Algavirales;Phycodnaviridae	geNomad		d__Bacteria;p__Bacteroidota;c__Bacteroidia;o__Flavobacteriales;f__Parvicellaceae;g__UBA10066;s__UBA10066 sp018663635
Sentinel_1_S1_158848_extended_partial	Metagenome	17095	NA	0	Viruses;Duplodnaviria;Heunggongvirae;Uroviricota;Caudoviricetes;;	geNomad		d__Bacteria;p__Bacteroidota;c__Bacteroidia;o__Flavobacteriales;f__Parvicellaceae;g__UBA10066;s__UBA10066 sp018663635
Sentinel_1_S1_160996	Metagenome	5144	1.47	0	Viruses;Varidnaviria;Bamfordvirae;Nucleocytoviricota;Megaviricetes;Imitervirales;Mimiviridae	geNomad		d__Bacteria;p__Bacteroidota;c__Bacteroidia;o__Flavobacteriales;f__Parvicellaceae;g__UBA10066;s__UBA10066 sp018663635
Sentinel_1_S1_162386_extended_partial	Metagenome	13025	2.09	0	Viruses;Varidnaviria;Bamfordvirae;Nucleocytoviricota;Megaviricetes;Imitervirales;Mimiviridae	geNomad		d__Bacteria;p__Bacteroidota;c__Bacteroidia;o__Flavobacteriales;f__Parvicellaceae;g__UBA10066;s__UBA10066 sp018663635
Sentinel_1_S1_162676_extended_partial	Metagenome	18802	NA	0	Viruses;Duplodnaviria;Heunggongvirae;Uroviricota;Caudoviricetes;;	geNomad		d__Bacteria;p__Bacteroidota;c__Bacteroidia;o__Flavobacteriales;f__Parvicellaceae;g__UBA10066;s__UBA10066 sp018663635
Sentinel_1_S1_166681	Metagenome	5721	9.22	0	Viruses;Varidnaviria;Bamfordvirae;Nucleocytoviricota;Megaviricetes;Algavirales;Phycodnaviridae	geNomad		d__Bacteria;p__Bacteroidota;c__Bacteroidia;o__Flavobacteriales;f__Parvicellaceae;g__UBA10066;s__UBA10066 sp018663635
Sentinel_1_S1_168870_extended_partial	Metagenome	28980	NA	0	Viruses;Duplodnaviria;Heunggongvirae;Uroviricota;Caudoviricetes;;	geNomad		d__Bacteria;p__Bacteroidota;c__Bacteroidia;o__Flavobacteriales;f__Parvicellaceae;g__UBA10066;s__UBA10066 sp018663635
Sentinel_1_S1_17880_extended_partial	Metagenome	5931	NA	0	Viruses;Duplodnaviria;Heunggongvirae;Uroviricota;Caudoviricetes;;	geNomad		d__Bacteria;p__Bacteroidota;c__Bacteroidia;o__Flavobacteriales;f__Parvicellaceae;g__UBA10066;s__UBA10066 sp018663635
Sentinel_1_S1_181119	Metagenome	6943	1.58	0	Viruses;Varidnaviria;Bamfordvirae;Nucleocytoviricota;Megaviricetes;;	geNomad		d__Bacteria;p__Bacteroidota;c__Bacteroidia;o__Flavobacteriales;f__Parvicellaceae;g__UBA10066;s__UBA10066 sp018663635
Sentinel_1_S1_184132_extended_partial	Metagenome	25256	NA	0	Viruses;Duplodnaviria;Heunggongvirae;Uroviricota;Caudoviricetes;;	geNomad		d__Bacteria;p__Bacteroidota;c__Bacteroidia;o__Flavobacteriales;f__Parvicellaceae;g__UBA10066;s__UBA10066 sp018663635
Sentinel_1_S1_187808	Metagenome	6289	1.06	0	Viruses;Varidnaviria;Bamfordvirae;Nucleocytoviricota;Megaviricetes;Algavirales;Phycodnaviridae	geNomad		d__Bacteria;p__Bacteroidota;c__Bacteroidia;o__Flavobacteriales;f__Parvicellaceae;g__UBA10066;s__UBA10066 sp018663635
Sentinel_1_S1_196156	Metagenome	6326	1.55	0	Viruses;Varidnaviria;Bamfordvirae;Nucleocytoviricota;Megaviricetes;Algavirales;Phycodnaviridae	geNomad		d__Bacteria;p__Bacteroidota;c__Bacteroidia;o__Flavobacteriales;f__Parvicellaceae;g__UBA10066;s__UBA10066 sp018663635
Sentinel_1_S1_196202	Metagenome	6714	NA	0	LTR_retrotransposon	HMMER		d__Bacteria;p__Bacteroidota;c__Bacteroidia;o__Flavobacteriales;f__Parvicellaceae;g__UBA10066;s__UBA10066 sp018663635	Viridiplantae
Sentinel_1_S1_206045	Metagenome	6405	2.98	0	Viruses;Varidnaviria;Bamfordvirae;Nucleocytoviricota;Megaviricetes;;	geNomad	Up-regulated D2	d__Bacteria;p__Bacteroidota;c__Bacteroidia;o__Flavobacteriales;f__Parvicellaceae;g__UBA10066;s__UBA10066 sp018663635
Sentinel_1_S1_240296_extended_partial	Metagenome	26701	7.27	0	Viruses;Varidnaviria;Bamfordvirae;Nucleocytoviricota;Megaviricetes;Algavirales;Phycodnaviridae	geNomad		d__Bacteria;p__Bacteroidota;c__Bacteroidia;o__Flavobacteriales;f__Parvicellaceae;g__UBA10066;s__UBA10066 sp018663635
Sentinel_1_S1_246324_extended_partial	Metagenome	9751	2.98	0	Viruses;Duplodnaviria;Heunggongvirae;Uroviricota;Caudoviricetes;;	geNomad	Down-regulated D1	d__Bacteria;p__Bacteroidota;c__Bacteroidia;o__Flavobacteriales;f__Parvicellaceae;g__UBA10066;s__UBA10066 sp018663635
Sentinel_1_S1_249313_extended_partial	Metagenome	27859	NA	0	Viruses;Duplodnaviria;Heunggongvirae;Uroviricota;Caudoviricetes;;	geNomad		d__Bacteria;p__Bacteroidota;c__Bacteroidia;o__Flavobacteriales;f__Parvicellaceae;g__UBA10066;s__UBA10066 sp018663635
Sentinel_1_S1_267036_extended_partial	Metagenome	5195	NA	0	Viruses;Duplodnaviria;Heunggongvirae;Uroviricota;Caudoviricetes;;	geNomad		d__Bacteria;p__Bacteroidota;c__Bacteroidia;o__Flavobacteriales;f__Parvicellaceae;g__UBA10066;s__UBA10066 sp018663635
Sentinel_1_S1_269161	Metagenome	18868	4.38	0	Viruses;Varidnaviria;Bamfordvirae;Nucleocytoviricota;Megaviricetes;Algavirales;Phycodnaviridae	geNomad		d__Bacteria;p__Bacteroidota;c__Bacteroidia;o__Flavobacteriales;f__Parvicellaceae;g__UBA10066;s__UBA10066 sp018663635
Sentinel_1_S1_275858_extended_partial	Metagenome	7032	NA	0	Viruses;Duplodnaviria;Heunggongvirae;Uroviricota;Caudoviricetes;;	geNomad		d__Bacteria;p__Bacteroidota;c__Bacteroidia;o__Flavobacteriales;f__Parvicellaceae;g__UBA10066;s__UBA10066 sp018663635
Sentinel_1_S1_281445	Metagenome	5825	0.57	0	Viruses;Varidnaviria;Bamfordvirae;Nucleocytoviricota;Megaviricetes;Algavirales;Phycodnaviridae	geNomad		d__Bacteria;p__Bacteroidota;c__Bacteroidia;o__Flavobacteriales;f__Parvicellaceae;g__UBA10066;s__UBA10066 sp018663635
Sentinel_1_S1_323161	Metagenome	22398	4.29	0	Viruses;Varidnaviria;Bamfordvirae;Nucleocytoviricota;Megaviricetes;;	geNomad		d__Bacteria;p__Bacteroidota;c__Bacteroidia;o__Flavobacteriales;f__Parvicellaceae;g__UBA10066;s__UBA10066 sp018663635
Sentinel_1_S1_333853_extended_partial	Metagenome	14589	4.05	0	Viruses;Varidnaviria;Bamfordvirae;Nucleocytoviricota;Megaviricetes;;	geNomad		d__Bacteria;p__Bacteroidota;c__Bacteroidia;o__Flavobacteriales;f__Parvicellaceae;g__UBA10066;s__UBA10066 sp018663635
Sentinel_1_S1_374473	Metagenome	10633	NA	0	Viruses;Duplodnaviria;Heunggongvirae;Uroviricota;Caudoviricetes;;Kyanoviridae	geNomad		d__Bacteria;p__Bacteroidota;c__Bacteroidia;o__Flavobacteriales;f__Parvicellaceae;g__UBA10066;s__UBA10066 sp018663635
Sentinel_1_S1_393130	Metagenome	18438	8.91	0	Viruses;Duplodnaviria;Heunggongvirae;Uroviricota;Caudoviricetes;;	geNomad		d__Bacteria;p__Bacteroidota;c__Bacteroidia;o__Flavobacteriales;f__Parvicellaceae;g__UBA10066;s__UBA10066 sp018663635
Sentinel_1_S1_396663	Metagenome	6503	0.62	0	Viruses;Duplodnaviria;Heunggongvirae;Uroviricota;Caudoviricetes;;Kyanoviridae	geNomad		d__Bacteria;p__Bacteroidota;c__Bacteroidia;o__Flavobacteriales;f__Parvicellaceae;g__UBA10066;s__UBA10066 sp018663635
Sentinel_1_S1_398091_extended_partial	Metagenome	15091	10.83	0	Viruses;Duplodnaviria;Heunggongvirae;Uroviricota;Caudoviricetes;;	geNomad		d__Bacteria;p__Bacteroidota;c__Bacteroidia;o__Flavobacteriales;f__Parvicellaceae;g__UBA10066;s__UBA10066 sp018663635
Sentinel_1_S1_402730_extended_partial	Metagenome	5087	90.29	0	LTR_retrotransposon	HMMER		d__Bacteria;p__Bacteroidota;c__Bacteroidia;o__Flavobacteriales;f__Parvicellaceae;g__UBA10066;s__UBA10066 sp018663635	Viridiplantae
Sentinel_1_S1_414536	Metagenome	5480	NA	0	Viruses;Duplodnaviria;Heunggongvirae;Uroviricota;Caudoviricetes;;	geNomad		d__Bacteria;p__Bacteroidota;c__Bacteroidia;o__Flavobacteriales;f__Parvicellaceae;g__UBA10066;s__UBA10066 sp018663635
Sentinel_1_S1_416188_extended_partial	Metagenome	10930	NA	0	Viruses;Duplodnaviria;Heunggongvirae;Uroviricota;Caudoviricetes;;	geNomad		d__Bacteria;p__Bacteroidota;c__Bacteroidia;o__Flavobacteriales;f__Parvicellaceae;g__UBA10066;s__UBA10066 sp018663635
Sentinel_1_S1_422841_extended_partial	Metagenome	5388	NA	0	Viruses;Duplodnaviria;Heunggongvirae;Uroviricota;Caudoviricetes;;	geNomad		d__Bacteria;p__Bacteroidota;c__Bacteroidia;o__Flavobacteriales;f__Parvicellaceae;g__UBA10066;s__UBA10066 sp018663635
Sentinel_1_S1_435588	Metagenome	20948	NA	0	Viruses;Duplodnaviria;Heunggongvirae;Uroviricota;Caudoviricetes;;	geNomad		d__Bacteria;p__Bacteroidota;c__Bacteroidia;o__Flavobacteriales;f__Parvicellaceae;g__UBA10066;s__UBA10066 sp018663635
Sentinel_1_S1_436149_extended_partial	Metagenome	30184	14.67	0	Viruses;Duplodnaviria;Heunggongvirae;Uroviricota;Caudoviricetes;;	geNomad	Up-regulated D2	d__Bacteria;p__Bacteroidota;c__Bacteroidia;o__Flavobacteriales;f__Parvicellaceae;g__UBA10066;s__UBA10066 sp018663635
Sentinel_1_S1_450462_extended_partial	Metagenome	8309	1.58	0	Viruses;Varidnaviria;Bamfordvirae;Nucleocytoviricota;Megaviricetes;;	geNomad		d__Bacteria;p__Bacteroidota;c__Bacteroidia;o__Flavobacteriales;f__Parvicellaceae;g__UBA10066;s__UBA10066 sp018663635
Sentinel_1_S1_463463	Metagenome	5132	NA	0	Viruses;Duplodnaviria;Heunggongvirae;Uroviricota;Caudoviricetes;;	geNomad		d__Bacteria;p__Bacteroidota;c__Bacteroidia;o__Flavobacteriales;f__Parvicellaceae;g__UBA10066;s__UBA10066 sp018663635
Sentinel_1_S1_483236	Metagenome	11451	3.8	0	Viruses;Varidnaviria;Bamfordvirae;Nucleocytoviricota;Megaviricetes;Algavirales;Phycodnaviridae	geNomad		d__Bacteria;p__Bacteroidota;c__Bacteroidia;o__Flavobacteriales;f__Parvicellaceae;g__UBA10066;s__UBA10066 sp018663635
Sentinel_1_S1_494015_extended_partial	Metagenome	56877	NA	0	Viruses;Duplodnaviria;Heunggongvirae;Uroviricota;Caudoviricetes;;Kyanoviridae	geNomad		d__Bacteria;p__Bacteroidota;c__Bacteroidia;o__Flavobacteriales;f__Parvicellaceae;g__UBA10066;s__UBA10066 sp018663635
Sentinel_1_S1_498609	Metagenome	6145	NA	0	Viruses;Duplodnaviria;Heunggongvirae;Uroviricota;Caudoviricetes;;	geNomad		d__Bacteria;p__Bacteroidota;c__Bacteroidia;o__Flavobacteriales;f__Parvicellaceae;g__UBA10066;s__UBA10066 sp018663635
Sentinel_1_S1_504180_extended_partial	Metagenome	16546	5.11	0	Viruses;Duplodnaviria;Heunggongvirae;Uroviricota;Caudoviricetes;;	geNomad		d__Bacteria;p__Bacteroidota;c__Bacteroidia;o__Flavobacteriales;f__Parvicellaceae;g__UBA10066;s__UBA10066 sp018663635
Sentinel_1_S1_511423_extended_partial	Metagenome	29846	5.89	0	Viruses;Varidnaviria;Bamfordvirae;Nucleocytoviricota;Megaviricetes;Imitervirales;	geNomad		d__Bacteria;p__Bacteroidota;c__Bacteroidia;o__Flavobacteriales;f__Parvicellaceae;g__UBA10066;s__UBA10066 sp018663635
Sentinel_1_S1_522178	Metagenome	5481	0.56	0	Viruses;Varidnaviria;Bamfordvirae;Nucleocytoviricota;Megaviricetes;;	geNomad		d__Bacteria;p__Bacteroidota;c__Bacteroidia;o__Flavobacteriales;f__Parvicellaceae;g__UBA10066;s__UBA10066 sp018663635
Sentinel_1_S1_532073_extended_partial	Metagenome	46085	NA	0	Viruses;Duplodnaviria;Heunggongvirae;Uroviricota;Caudoviricetes;;	geNomad		d__Bacteria;p__Bacteroidota;c__Bacteroidia;o__Flavobacteriales;f__Parvicellaceae;g__UBA10066;s__UBA10066 sp018663635
Sentinel_1_S1_536967_extended_partial	Metagenome	9357	7	0	Viruses;Varidnaviria;Bamfordvirae;Nucleocytoviricota;Megaviricetes;Imitervirales;Mimiviridae	geNomad		d__Bacteria;p__Bacteroidota;c__Bacteroidia;o__Flavobacteriales;f__Parvicellaceae;g__UBA10066;s__UBA10066 sp018663635
Sentinel_1_S1_558356_extended_partial	Metagenome	6740	NA	0	Viruses;Duplodnaviria;Heunggongvirae;Uroviricota;Caudoviricetes;;	geNomad		d__Bacteria;p__Bacteroidota;c__Bacteroidia;o__Flavobacteriales;f__Parvicellaceae;g__UBA10066;s__UBA10066 sp018663635
Sentinel_1_S1_563086	Metagenome	11165	1.59	0	Viruses;Duplodnaviria;Heunggongvirae;Uroviricota;Caudoviricetes;;	geNomad	Up-regulated D2	d__Bacteria;p__Bacteroidota;c__Bacteroidia;o__Flavobacteriales;f__Parvicellaceae;g__UBA10066;s__UBA10066 sp018663635
Sentinel_1_S1_564565	Metagenome	5651	0.91	0	Viruses;Duplodnaviria;Heunggongvirae;Uroviricota;Caudoviricetes;;Kyanoviridae	geNomad		d__Bacteria;p__Bacteroidota;c__Bacteroidia;o__Flavobacteriales;f__Parvicellaceae;g__UBA10066;s__UBA10066 sp018663635
Sentinel_1_S1_579844	Metagenome	19370	9.38	0	Viruses;Duplodnaviria;Heunggongvirae;Uroviricota;Caudoviricetes;;	geNomad		d__Bacteria;p__Bacteroidota;c__Bacteroidia;o__Flavobacteriales;f__Parvicellaceae;g__UBA10066;s__UBA10066 sp018663635
Sentinel_1_S1_587119	Metagenome	5333	0.43	0	Viruses;Varidnaviria;Bamfordvirae;Nucleocytoviricota;Megaviricetes;Imitervirales;Mimiviridae	geNomad		d__Bacteria;p__Bacteroidota;c__Bacteroidia;o__Flavobacteriales;f__Parvicellaceae;g__UBA10066;s__UBA10066 sp018663635
Sentinel_1_S1_591154	Metagenome	6363	0.51	0	Viruses;Varidnaviria;Bamfordvirae;Nucleocytoviricota;Pokkesviricetes;Chitovirales;Poxviridae	geNomad		d__Bacteria;p__Bacteroidota;c__Bacteroidia;o__Flavobacteriales;f__Parvicellaceae;g__UBA10066;s__UBA10066 sp018663635
Sentinel_1_S1_604363_extended_partial	Metagenome	17197	NA	0	Viruses;Duplodnaviria;Heunggongvirae;Uroviricota;Caudoviricetes;;	geNomad		d__Bacteria;p__Bacteroidota;c__Bacteroidia;o__Flavobacteriales;f__Parvicellaceae;g__UBA10066;s__UBA10066 sp018663635
Sentinel_1_S1_608377_extended_partial	Metagenome	18545	NA	0	Viruses;Duplodnaviria;Heunggongvirae;Uroviricota;Caudoviricetes;;	geNomad		d__Bacteria;p__Bacteroidota;c__Bacteroidia;o__Flavobacteriales;f__Parvicellaceae;g__UBA10066;s__UBA10066 sp018663635
Sentinel_1_S1_621909_extended_partial	Metagenome	9046	2.03	0	Viruses;Varidnaviria;Bamfordvirae;Nucleocytoviricota;Megaviricetes;Algavirales;Phycodnaviridae	geNomad		d__Bacteria;p__Bacteroidota;c__Bacteroidia;o__Flavobacteriales;f__Parvicellaceae;g__UBA10066;s__UBA10066 sp018663635
Sentinel_1_S1_63181	Metagenome	5930	0.48	0	Viruses;Duplodnaviria;Heunggongvirae;Uroviricota;Caudoviricetes;;	geNomad		d__Bacteria;p__Bacteroidota;c__Bacteroidia;o__Flavobacteriales;f__Parvicellaceae;g__UBA10066;s__UBA10066 sp018663635
Sentinel_1_S1_639100	Metagenome	8673	1.7	0	Viruses;Varidnaviria;Bamfordvirae;Nucleocytoviricota;Megaviricetes;;	geNomad		d__Bacteria;p__Bacteroidota;c__Bacteroidia;o__Flavobacteriales;f__Parvicellaceae;g__UBA10066;s__UBA10066 sp018663635
Sentinel_1_S1_656396	Metagenome	10500	2.91	0	Viruses;Varidnaviria;Bamfordvirae;Nucleocytoviricota;Megaviricetes;;	geNomad		d__Bacteria;p__Bacteroidota;c__Bacteroidia;o__Flavobacteriales;f__Parvicellaceae;g__UBA10066;s__UBA10066 sp018663635
Sentinel_1_S1_663257	Metagenome	9155	NA	0	Viruses;Duplodnaviria;Heunggongvirae;Uroviricota;Caudoviricetes;;Kyanoviridae	geNomad		d__Bacteria;p__Bacteroidota;c__Bacteroidia;o__Flavobacteriales;f__Parvicellaceae;g__UBA10066;s__UBA10066 sp018663635
Sentinel_1_S1_665149	Metagenome	16903	3.75	0	Viruses;Varidnaviria;Bamfordvirae;Nucleocytoviricota;Megaviricetes;;	geNomad		d__Bacteria;p__Bacteroidota;c__Bacteroidia;o__Flavobacteriales;f__Parvicellaceae;g__UBA10066;s__UBA10066 sp018663635
Sentinel_1_S1_686466	Metagenome	5434	2.64	0	Viruses;Duplodnaviria;Heunggongvirae;Uroviricota;Caudoviricetes;;	geNomad		d__Bacteria;p__Bacteroidota;c__Bacteroidia;o__Flavobacteriales;f__Parvicellaceae;g__UBA10066;s__UBA10066 sp018663635
Sentinel_1_S1_722836_extended_partial	Metagenome	43703	NA	0	Viruses;Duplodnaviria;Heunggongvirae;Uroviricota;Caudoviricetes;;	geNomad		d__Bacteria;p__Bacteroidota;c__Bacteroidia;o__Flavobacteriales;f__Parvicellaceae;g__UBA10066;s__UBA10066 sp018663635
Sentinel_1_S1_728319	Metagenome	5311	1.04	0	Viruses;Varidnaviria;Bamfordvirae;Nucleocytoviricota;Megaviricetes;Algavirales;Phycodnaviridae	geNomad		d__Bacteria;p__Bacteroidota;c__Bacteroidia;o__Flavobacteriales;f__Parvicellaceae;g__UBA10066;s__UBA10066 sp018663635
Sentinel_1_S1_752005	Metagenome	5783	NA	0	Viruses;Duplodnaviria;Heunggongvirae;Uroviricota;Caudoviricetes;;	geNomad		d__Bacteria;p__Bacteroidota;c__Bacteroidia;o__Flavobacteriales;f__Parvicellaceae;g__UBA10066;s__UBA10066 sp018663635
Sentinel_1_S1_760791_extended_partial	Metagenome	7781	NA	0	Viruses;Varidnaviria;Bamfordvirae;Nucleocytoviricota;Megaviricetes;Imitervirales;Mimiviridae	geNomad		d__Bacteria;p__Bacteroidota;c__Bacteroidia;o__Flavobacteriales;f__Parvicellaceae;g__UBA10066;s__UBA10066 sp018663635
Sentinel_1_S1_770745_extended_partial	Metagenome	37430	NA	0	Viruses;Duplodnaviria;Heunggongvirae;Uroviricota;Caudoviricetes;;	geNomad		d__Bacteria;p__Bacteroidota;c__Bacteroidia;o__Flavobacteriales;f__Parvicellaceae;g__UBA10066;s__UBA10066 sp018663635
Sentinel_1_S1_772054_extended_partial	Metagenome	11894	NA	0	Viruses;Duplodnaviria;Heunggongvirae;Uroviricota;Caudoviricetes;;	geNomad		d__Bacteria;p__Bacteroidota;c__Bacteroidia;o__Flavobacteriales;f__Parvicellaceae;g__UBA10066;s__UBA10066 sp018663635
Sentinel_1_S1_787270_extended_partial	Metagenome	18803	2.48	0	Viruses;Varidnaviria;Bamfordvirae;Nucleocytoviricota;Megaviricetes;Imitervirales;Mimiviridae	geNomad		d__Bacteria;p__Bacteroidota;c__Bacteroidia;o__Flavobacteriales;f__Parvicellaceae;g__UBA10066;s__UBA10066 sp018663635
Sentinel_10_S10_127258	Metagenome	7344	NA	0	LTR_retrotransposon	HMMER		d__Bacteria;p__Bacillota;c__Clostridia;o__Lachnospirales;f__Lachnospiraceae;g__Lachnospira;s__Lachnospira eligens_A	Viridiplantae
Sentinel_10_S10_152335	Metagenome	7813	7.5	0	Viruses;Duplodnaviria;Heunggongvirae;Uroviricota;Caudoviricetes;;	geNomad		d__Bacteria;p__Cyanobacteriota;c__Cyanobacteriia;o__Pseudanabaenales;f__Pseudanabaenaceae;g__Pseudanabaena;s__Pseudanabaena yagii
Sentinel_10_S10_236955_extended_partial	Metagenome	7756	8.77	0	Viruses;Monodnaviria;Sangervirae;Phixviricota;Malgrandaviricetes;Petitvirales;Microviridae	geNomad		d__Bacteria;p__Bacteroidota;c__Bacteroidia;o__Flavobacteriales;f__Flavobacteriaceae;g__Flavobacterium;s__Flavobacterium sp002797935
Sentinel_10_S10_26952	Metagenome	5592	NA	0	Viruses;Duplodnaviria;Heunggongvirae;Uroviricota;Caudoviricetes;;	geNomad		d__Bacteria;p__Pseudomonadota;c__Gammaproteobacteria;o__Burkholderiales;f__Burkholderiaceae;g__Telluria;s__Telluria varians_A
Sentinel_10_S10_283245	Metagenome	5083	4	0	Viruses;Duplodnaviria;Heunggongvirae;Uroviricota;Caudoviricetes;;	geNomad		d__Bacteria;p__Pseudomonadota;c__Gammaproteobacteria;o__Burkholderiales;f__Burkholderiaceae;g__Telluria;s__Telluria varians_A
Sentinel_10_S10_287392	Metagenome	5165	2.62	0	Viruses;Duplodnaviria;Heunggongvirae;Uroviricota;Caudoviricetes;;	geNomad		d__Bacteria;p__Pseudomonadota;c__Gammaproteobacteria;o__Burkholderiales;f__Burkholderiaceae;g__Telluria;s__Telluria varians_A
Sentinel_10_S10_339324	Metagenome	5420	NA	0	Viruses;Duplodnaviria;Heunggongvirae;Uroviricota;Caudoviricetes;;	geNomad		d__Bacteria;p__Cyanobacteriota;c__Cyanobacteriia;o__JAAFJU01;f__JAAFJU01;g__JAAFJU01;s__
Sentinel_10_S10_352376_extended_partial	Metagenome	6265	NA	0	Viruses;Duplodnaviria;Heunggongvirae;Uroviricota;Caudoviricetes;;	geNomad		d__Bacteria;p__Bacteroidota;c__Bacteroidia;o__Flavobacteriales;f__Flavobacteriaceae;g__Flavobacterium;s__Flavobacterium sp963512435
Sentinel_10_S10_37238	Metagenome	12450	6.4	0	Viruses;Duplodnaviria;Heunggongvirae;Uroviricota;Caudoviricetes;;	geNomad		d__Bacteria;p__Bacteroidota;c__Bacteroidia;o__Flavobacteriales;f__Flavobacteriaceae;g__Flavobacterium;s__Flavobacterium marinum_A
Sentinel_10_S10_407091_extended_partial	Metagenome	16929	NA	0	Viruses;Duplodnaviria;Heunggongvirae;Uroviricota;Caudoviricetes;;	geNomad		d__Bacteria;p__Bacteroidota;c__Bacteroidia;o__Flavobacteriales;f__Flavobacteriaceae;g__Flavobacterium;s__Flavobacterium glaciei
Sentinel_10_S10_4572	Metagenome	7479	7.71	0	Viruses;Duplodnaviria;Heunggongvirae;Uroviricota;Caudoviricetes;;	geNomad		d__Bacteria;p__Bacteroidota;c__Bacteroidia;o__Flavobacteriales;f__Flavobacteriaceae;g__Flavobacterium;s__Flavobacterium glaciei
Sentinel_10_S10_468044	Metagenome	5056	2.49	0	Viruses;Duplodnaviria;Heunggongvirae;Uroviricota;Caudoviricetes;;	geNomad		d__Bacteria;p__Bacteroidota;c__Bacteroidia;o__Flavobacteriales;f__Flavobacteriaceae;g__Flavobacterium;s__Flavobacterium glaciei
Sentinel_10_S10_549143_extended_partial	Metagenome	20523	10.82	0	Viruses;Duplodnaviria;Heunggongvirae;Uroviricota;Caudoviricetes;;	geNomad		d__Bacteria;p__Bacteroidota;c__Bacteroidia;o__Flavobacteriales;f__Flavobacteriaceae;g__Flavobacterium;s__Flavobacterium limicola
Sentinel_10_S10_566657	Metagenome	5133	100	0	LTR_retrotransposon	HMMER		d__Bacteria;p__Pseudomonadota;c__Gammaproteobacteria;o__Burkholderiales;f__Burkholderiaceae;g__Telluria;s__Telluria sp040758275	Viridiplantae
Sentinel_10_S10_591467	Metagenome	9250	2.59	0	Viruses;Duplodnaviria;Heunggongvirae;Uroviricota;Caudoviricetes;;	geNomad		d__Bacteria;p__Pseudomonadota;c__Gammaproteobacteria;o__Burkholderiales;f__Burkholderiaceae;g__Telluria;s__Telluria sp040758275
Sentinel_10_S10_629134	Metagenome	5025	NA	0	Viruses;Duplodnaviria;Heunggongvirae;Uroviricota;Caudoviricetes;;	geNomad	Up-regulated D2	d__Bacteria;p__Cyanobacteriota;c__Cyanobacteriia;o__JAAFJU01;f__JAAFJU01;g__JAAFJU01;s__JAAFJU01 sp026389365
Sentinel_10_S10_637002	Metagenome	7950	8.04	0	Viruses;Duplodnaviria;Heunggongvirae;Uroviricota;Caudoviricetes;;	geNomad		d__Bacteria;p__Cyanobacteriota;c__Cyanobacteriia;o__JAAFJU01;f__JAAFJU01;g__JAAFJU01;s__JAAFJU01 sp026389365
Sentinel_10_S10_719821	Metagenome	5642	NA	0	Viruses;Duplodnaviria;Heunggongvirae;Uroviricota;Caudoviricetes;;	geNomad		d__Bacteria;p__Bacteroidota;c__Bacteroidia;o__Cytophagales;f__Hymenobacteraceae;g__Hymenobacter;s__
Sentinel_10_S10_726356	Metagenome	11598	6.9	0	Viruses;Duplodnaviria;Heunggongvirae;Uroviricota;Caudoviricetes;;	geNomad		d__Bacteria;p__Bacteroidota;c__Bacteroidia;o__Cytophagales;f__Hymenobacteraceae;g__Hymenobacter;s__
Sentinel_10_S10_800562	Metagenome	21807	1.01	0	Viruses;Varidnaviria;Bamfordvirae;Preplasmiviricota;Maveriviricetes;;	geNomad		d__Bacteria;p__Bacteroidota;c__Bacteroidia;o__Flavobacteriales;f__Flavobacteriaceae;g__Flavobacterium;s__Flavobacterium sinopsychrotolerans
Sentinel_10_S10_802370	Metagenome	16390	8.99	0	Viruses;Duplodnaviria;Heunggongvirae;Uroviricota;Caudoviricetes;;	geNomad		d__Bacteria;p__Bacteroidota;c__Bacteroidia;o__Flavobacteriales;f__Flavobacteriaceae;g__Flavobacterium;s__Flavobacterium sinopsychrotolerans
[truncated: 577 more rows]

## Sheet: Supplementary_file_4
Supplementary File 4. Results of protein identification from metaproteomic samples, and associated metadata.
Protein.IDs	Description	PFAMs	KEGG_ko	Common	MAG	Phylum	Intensity_Sample07	Intensity_Sample08	Intensity_Sample09	Intensity_Sample10	Intensity_Sample11	Intensity_Sample12			Sample	Time	Drought	State	Replicate	Period	Succession
UniRef90_A0A075ATE1|before_k141_413938|-|547|2.975e-154|2|13079|14224|14224[14224]:13886[13886]:339[339]|13843[13843]:13079[13079]:765[765]	Belongs to the class I fructose-bisphosphate aldolase family	Glycolytic	ko:K01623	no	before_final_contigs_concoct_213	Obazoa	2940188	2466734	1426077	0	1923548	2783526			Sample07	8	B2	Before	1	2	33
UniRef90_B7GEF7|all_k141_4264960|-|968|5.493e-281|1|20780|22813|22813[22813]:20780[20780]:2034[2034]	Hsp90 protein	HATPase_c_3,HSP90	-	no	all_final_contigs_concoct_204_sub	Stramenopiles	0	0	0	360428	0	614464			Sample08	8	B2	Before	2	2	33
UniRef90_B7GEF7|all_k141_3351640|+|965|4.395e-280|1|5926|7974|5926[5926]:7974[7974]:2049[2049]	Hsp90 protein	HATPase_c_3,HSP90	-	no	all_final_contigs_metabat_132	Stramenopiles	0	0	0	360428	0	614464			Sample09	8	B2	Before	3	2	33
UniRef90_B7GEF7|all_k141_1434068|+|982|3.353e-285|1|55|2076|55[55]:2076[2076]:2022[2022]	Hsp90 protein	HATPase_c_3,HSP90	-	no	all_final_contigs_concoct_358_sub	Stramenopiles	0	0	0	360428	0	614464			Sample10	9	A2	After	1	2	38
UniRef90_B7GEF7|P2_k141_186817|+|985|4.191e-286|1|1360|3426|1360[1360]:3426[3426]:2067[2067]	Hsp90 protein	HATPase_c_3,HSP90	-	no	P2_contigs_concoct_104	Stramenopiles	0	0	0	360428	0	614464			Sample11	9	A2	After	2	2	38
UniRef90_UPI002233E625|before_k141_119114|+|208|3.331e-52|1|4331|4681|4331[4331]:4681[4681]:351[351]	Core component of nucleosome. Nucleosomes wrap and compact DNA into chromatin, limiting DNA accessibility to the cellular machineries which require DNA as a template. Histones thereby play a central role in transcription regulation, DNA repair, DNA replication and chromosomal stability. DNA accessibility is regulated via a complex set of post-translational modifications of histones, also called h…	CENP-T_C	ko:K11254	yes	before_final_contigs_concoct_119	Stramenopiles	14873652	9454812	5349489	2960609	10006939	12647795			Sample12	9	A2	After	3	2	38
UniRef90_A0AAN9K9A2|all_k141_426128|+|208|3.331e-52|1|7952|8287|7952[7952]:8287[8287]:336[336]	Histone cluster 1	CENP-T_C,Histone,Histone_H2A_C	ko:K11253,ko:K11254	yes	all_final_contigs_concoct_358_sub	Stramenopiles	14873652	9454812	5349489	2960609	10006939	12647795
UniRef90_A0A9D4XRP9|all_k141_1875496|-|202|2.132e-50|1|37596|37913|37913[37913]:37596[37596]:318[318]	Histone cluster 1	CENP-T_C,Histone,Histone_H2A_C	ko:K11253,ko:K11254	yes	all_final_contigs_metabat_132	Stramenopiles	14873652	9454812	5349489	2960609	10006939	12647795
UniRef90_A0A7S4HYH3|before_k141_739764|+|206|1.333e-51|1|2492|2806|2492[2492]:2806[2806]:315[315]	Core component of nucleosome. Nucleosomes wrap and compact DNA into chromatin, limiting DNA accessibility to the cellular machineries which require DNA as a template. Histones thereby play a central role in transcription regulation, DNA repair, DNA replication and chromosomal stability. DNA accessibility is regulated via a complex set of post-translational modifications of histones, also called h…	CENP-T_C	ko:K11254	yes	before_final_contigs_concoct_119	Stramenopiles	14873652	9454812	5349489	2960609	10006939	12647795
UniRef90_A0A7S3KWS3|after_k141_322185|+|210|8.328e-53|1|3405|3767|3405[3405]:3767[3767]:363[363]	Core component of nucleosome. Nucleosomes wrap and compact DNA into chromatin, limiting DNA accessibility to the cellular machineries which require DNA as a template. Histones thereby play a central role in transcription regulation, DNA repair, DNA replication and chromosomal stability. DNA accessibility is regulated via a complex set of post-translational modifications of histones, also called h…	CENP-T_C	ko:K11254	yes	after_final_contigs_metabinner_111	Stramenopiles	14873652	9454812	5349489	2960609	10006939	12647795
UniRef90_A0A7S1B742|all_k141_1909765|+|202|2.132e-50|1|1488|1805|1488[1488]:1805[1805]:318[318]	Core component of nucleosome. Nucleosomes wrap and compact DNA into chromatin, limiting DNA accessibility to the cellular machineries which require DNA as a template. Histones thereby play a central role in transcription regulation, DNA repair, DNA replication and chromosomal stability. DNA accessibility is regulated via a complex set of post-translational modifications of histones, also called h…	CENP-T_C	ko:K11254	yes	all_final_contigs_concoct_204_sub	Stramenopiles	14873652	9454812	5349489	2960609	10006939	12647795
UniRef90_A0A699ZXU1|all_k141_3715870|-|214|5.205e-54|2|1380|2600|2600[2600]:2334[2334]:267[267]|1703[1703]:1380[1380]:324[324]	Histone cluster 1	CENP-T_C,Histone,Histone_H2A_C	ko:K11253,ko:K11254	yes	all_final_contigs_concoct_358_sub	Stramenopiles	14873652	9454812	5349489	2960609	10006939	12647795
UniRef90_A0A368Q6I7|all_k141_1131752|-|200|8.528e-50|1|10355|10720|10720[10720]:10355[10355]:366[366]	Core component of nucleosome. Nucleosomes wrap and compact DNA into chromatin, limiting DNA accessibility to the cellular machineries which require DNA as a template. Histones thereby play a central role in transcription regulation, DNA repair, DNA replication and chromosomal stability. DNA accessibility is regulated via a complex set of post-translational modifications of histones, also called h…	CENP-T_C	ko:K11254	yes	all_final_contigs_concoct_204_sub	Stramenopiles	14873652	9454812	5349489	2960609	10006939	12647795
UniRef90_A0A2S2QLY9|all_k141_6779387|+|205|2.665e-51|1|16973|17317|16973[16973]:17317[17317]:345[345]	Histone cluster 1	CENP-T_C,Histone,Histone_H2A_C	ko:K11253,ko:K11254	yes	all_final_contigs_metabat_132	Stramenopiles	14873652	9454812	5349489	2960609	10006939	12647795
UniRef90_A0AAV1LQH3|before_k141_2021235|+|182|2.236e-44|1|1172|1495|1172[1172]:1495[1495]:324[324]	C-terminus of histone H2A	Histone,Histone_H2A_C	ko:K11251	yes	before_final_contigs_concoct_213	Obazoa	14873652	9454812	5349489	2960609	10006939	12647795
UniRef90_A0A075ASA5|before_k141_2833463|-|328|2.506e-88|1|8715|9320|9320[9320]:8715[8715]:606[606]	Ribosomal protein S8e	Ribosomal_S8e	ko:K02995	no	before_final_contigs_concoct_213	Obazoa	0	246561	0	0	0	332010
UniRef90_K0RY02|all_k141_6806815|-|1248|0|2|1881|4124|4124[4124]:4065[4065]:60[60]|3944[3938]:1881[1881]:2064[2058]	Hsp90 protein	HATPase_c,HSP90	ko:K04079	no	all_final_contigs_metabat_132	Stramenopiles	0	0	8981221	314050	7044908	6780579
UniRef90_K0RY02|all_k141_5233583|+|1238|0|2|2804|4992|2804[2804]:2848[2848]:45[45]|2929[2935]:4992[4992]:2064[2058]	Hsp90 protein	HATPase_c,HSP90	ko:K04079	no	all_final_contigs_concoct_204_sub	Stramenopiles	0	0	8981221	314050	7044908	6780579
UniRef90_B7GES3|before_k141_1034717|-|1269|0|2|1089|3285|3285[3285]:3229[3229]:57[57]|3149[3146]:1089[1089]:2061[2058]	Hsp90 protein	HATPase_c,HSP90	ko:K04079	no	before_final_contigs_concoct_119	Stramenopiles	0	0	8981221	314050	7044908	6780579
UniRef90_A0A7S4SFW0|P2_k141_884424|+|1249|0|2|15233|17479|15233[15233]:15283[15283]:51[51]|15389[15416]:17479[17479]:2091[2064]	Hsp90 protein	HATPase_c,HSP90	ko:K04079	no	P2_contigs_concoct_104	Stramenopiles	0	0	8981221	314050	7044908	6780579
UniRef90_A0A1Z5JM16|after_k141_1860514|-|1328|0|2|6|2228|2228[2228]:2172[2172]:57[57]|2066[2066]:6[6]:2061[2061]	Hsp90 protein	HATPase_c,HSP90	ko:K04079	no	after_final_contigs_metabinner_111	Stramenopiles	0	0	8981221	314050	7044908	6780579
UniRef90_A0A7S4SFW0|all_k141_2814605|-|1250|0|2|3190|5416|5416[5416]:5366[5366]:51[51]|5250[5247]:3190[3190]:2061[2058]	Hsp90 protein	HATPase_c,HSP90	ko:K04079	no	all_final_contigs_concoct_358_sub	Stramenopiles	0	0	8981221	314050	7044908	6780579
UniRef90_A0A1D1XVS6|before_k141_322076|+|149|1.92e-34|1|1650|1871|1650[1650]:1871[1871]:222[222]	mediator of RNA polymerase II transcription subunit	HSP70	ko:K03283	no	before_final_contigs_concoct_213	Obazoa	0	3132264	1032100	0	0	2725337
UniRef90_A0A9N8DRP0|all_k141_2313348|+|192|2.183e-47|2|8715|9566|8715[8715]:8954[8954]:240[240]|9123[9141]:9566[9566]:444[426]	CP12 domain	CP12	-	no	all_final_contigs_metabat_132	Stramenopiles	1019570	3127869	292495	195796	0	0
UniRef90_B5Y4J2|before_k141_1442699|+|856|2.852e-247|2|913|2379|913[913]:972[972]:60[60]|1114[1120]:2379[2379]:1266[1260]	This protein promotes the GTP-dependent binding of aminoacyl-tRNA to the A-site of ribosomes during protein biosynthesis	GTP_EFTU,GTP_EFTU_D2,GTP_EFTU_D3	ko:K03231	no	before_final_contigs_concoct_119	Stramenopiles	13815397	0	10382118	4219257	0	8931750
UniRef90_B5Y4J2|all_k141_2425665|+|862|4.457e-249|2|35|1665|35[35]:91[91]:57[57]|400[406]:1665[1665]:1266[1260]	This protein promotes the GTP-dependent binding of aminoacyl-tRNA to the A-site of ribosomes during protein biosynthesis	GTP_EFTU,GTP_EFTU_D2,GTP_EFTU_D3	ko:K03231	no	all_final_contigs_concoct_358_sub	Stramenopiles	13815397	0	10382118	4219257	0	8931750
UniRef90_A0A2H9TK78|before_k141_3088927|-|797|1.644e-229|1|2063|3424|3424[3424]:2063[2063]:1362[1362]	Elongation factor	GTP_EFTU,GTP_EFTU_D2,GTP_EFTU_D3	ko:K03231	no	before_final_contigs_concoct_213	Obazoa	13815397	0	10382118	4219257	0	8931750
UniRef90_A0A7S0JN80|all_k141_4749556|+|274|4.515e-72|2|14552|15223|14552[14552]:14611[14611]:60[60]|14879[14888]:15223[15223]:345[336]	This protein promotes the GTP-dependent binding of aminoacyl-tRNA to the A-site of ribosomes during protein biosynthesis	GTP_EFTU,GTP_EFTU_D2,GTP_EFTU_D3	ko:K03231	no	all_final_contigs_metabat_132	Stramenopiles	13815397	0	10382118	4219257	0	8931750
UniRef90_B5Y4J2|P2_k141_1356460|-|853|2.282e-246|2|1019|2698|2698[2698]:2627[2627]:72[72]|2281[2263]:1019[1019]:1263[1245]	This protein promotes the GTP-dependent binding of aminoacyl-tRNA to the A-site of ribosomes during protein biosynthesis	GTP_EFTU,GTP_EFTU_D2,GTP_EFTU_D3	ko:K03231	no	P2_contigs_concoct_104	Stramenopiles	13815397	0	10382118	4219257	0	8931750
UniRef90_B5Y4J2|P2_k141_654617|-|513|5.111e-144|1|5230|6015|6015[6015]:5230[5230]:786[786]	This protein promotes the GTP-dependent binding of aminoacyl-tRNA to the A-site of ribosomes during protein biosynthesis	GTP_EFTU,GTP_EFTU_D2,GTP_EFTU_D3	ko:K03231	no	P2_contigs_concoct_104	Stramenopiles	13815397	0	10382118	4219257	0	8931750
UniRef90_B5Y4J2|all_k141_1691012|+|628|1.23e-178|2|9695|11045|9695[9695]:9757[9757]:63[63]|10116[10131]:11045[11045]:930[915]	This protein promotes the GTP-dependent binding of aminoacyl-tRNA to the A-site of ribosomes during protein biosynthesis	GTP_EFTU,GTP_EFTU_D2,GTP_EFTU_D3	ko:K03231	no	all_final_contigs_concoct_204_sub	Stramenopiles	13815397	0	10382118	4219257	0	8931750
UniRef90_B5Y4J2|all_k141_825385|-|847|1.46e-244|2|23544|25234|25234[25234]:25175[25175]:60[60]|24803[24797]:23544[23544]:1260[1254]	This protein promotes the GTP-dependent binding of aminoacyl-tRNA to the A-site of ribosomes during protein biosynthesis	GTP_EFTU,GTP_EFTU_D2,GTP_EFTU_D3	ko:K03231	no	all_final_contigs_concoct_204_sub	Stramenopiles	13815397	0	10382118	4219257	0	8931750
UniRef90_H1ZY27|P2_k141_654617|+|183|1.118e-44|1|5983|6345|5983[5983]:6345[6345]:363[363]	This protein promotes the GTP-dependent binding of aminoacyl-tRNA to the A-site of ribosomes during protein biosynthesis	GTP_EFTU,GTP_EFTU_D2,GTP_EFTU_D3	ko:K03231	no	P2_contigs_concoct_104	Stramenopiles	13815397	0	10382118	4219257	0	8931750
UniRef90_A0A8H7BQ50|before_k141_1974565|+|608|1.29e-172|2|3196|4473|3196[3196]:3480[3480]:285[285]|3526[3532]:4473[4473]:948[942]	Isocitrate/isopropylmalate dehydrogenase	Iso_dh	ko:K00031	no	before_final_contigs_concoct_213	Obazoa	1059850	0	0	0	0	1403772
UniRef90_A0A7S3P1E6|all_k141_2692561|+|395|1.698e-108|1|12178|12900|12178[12178]:12900[12900]:723[723]	Belongs to the 14-3-3 family	14-3-3	ko:K06630	no	all_final_contigs_concoct_204_sub	Stramenopiles	0	0	512390	21986	410580	633898
UniRef90_A0A7S3P1E6|after_k141_1028196|-|456|7.365e-127|1|992|1717|1717[1717]:992[992]:726[726]	Belongs to the 14-3-3 family	14-3-3	ko:K06630	no	after_final_contigs_taxvamb_42_sub	Stramenopiles	0	0	512390	21986	410580	633898
UniRef90_A0A7S1H1R2|all_k141_5191116|+|451|2.357e-125|2|1742|2814|1742[1742]:2134[2134]:393[393]|2440[2443]:2814[2814]:375[372]	Belongs to the 14-3-3 family	14-3-3	ko:K06630	no	all_final_contigs_concoct_204_sub	Stramenopiles	0	0	512390	21986	410580	633898
UniRef90_A0A7S1H1R2|all_k141_1796381|-|442|1.207e-122|1|1849|2592|2592[2592]:1849[1849]:744[744]	Belongs to the 14-3-3 family	14-3-3	ko:K06630	no	all_final_contigs_metabat_132	Stramenopiles	0	0	512390	21986	410580	633898
UniRef90_A0A7S1H1R2|P2_k141_729470|+|438|1.931e-121|1|877|1641|877[877]:1641[1641]:765[765]	protein domain specific binding	14-3-3	ko:K06630	no	P2_contigs_concoct_104	Stramenopiles	0	0	512390	21986	410580	633898
UniRef90_A0A7S1GIM8|before_k141_41767|-|439|9.654e-122|1|12856|13587|13587[13587]:12856[12856]:732[732]	Belongs to the 14-3-3 family	14-3-3	ko:K06630	no	before_final_contigs_concoct_119	Stramenopiles	0	0	512390	21986	410580	633898
UniRef90_A0A7S1GIM8|before_k141_3211498|-|441|2.413e-122|1|2159|2890|2890[2890]:2159[2159]:732[732]	Belongs to the 14-3-3 family	14-3-3	ko:K06630	no	before_final_contigs_concoct_119	Stramenopiles	0	0	512390	21986	410580	633898
UniRef90_A0A7S1GIM8|all_k141_2710074|+|442|1.207e-122|2|2569|3426|2569[2569]:2739[2739]:171[171]|2857[2860]:3426[3426]:570[567]	Belongs to the 14-3-3 family	14-3-3	ko:K06630	no	all_final_contigs_metabat_132	Stramenopiles	0	0	512390	21986	410580	633898
UniRef90_A0A7S1GIM8|P2_k141_565465|+|344|3.824e-93|1|726|1379|726[726]:1379[1379]:654[654]	Belongs to the 14-3-3 family	14-3-3	ko:K06630	no	P2_contigs_concoct_104	Stramenopiles	0	0	512390	21986	410580	633898
UniRef90_A0A7R9YWP7|all_k141_1030879|+|186|1.397e-45|1|11326|11634|11326[11326]:11634[11634]:309[309]	Cytochrome C oxidase, cbb3-type, subunit III	Cytochrome_CBB3	ko:K08906	no	all_final_contigs_metabat_132	Stramenopiles	0	331947	22409	111075	0	0
UniRef90_A0AAD5U8E6|before_k141_850752|+|589|6.764e-167|2|3270|4423|3270[3270]:3446[3446]:177[177]|3485[3491]:4423[4423]:939[933]	assists the folding of proteins upon ATP hydrolysis	Cpn60_TCP1	ko:K09494	no	before_final_contigs_concoct_213	Obazoa	729268	0	463025	428795	222309	589164
UniRef90_A0A075AQ49|before_k141_1563499|-|691|1.334e-197|1|1906|3183|3183[3183]:1906[1906]:1278[1278]	adenosylhomocysteinase	AdoHcyase,AdoHcyase_NAD	ko:K01251	no	before_final_contigs_concoct_213	Obazoa	465608	0	558046	91724	358200	0
UniRef90_A0A9W8A242|before_k141_521423|-|268|2.889e-70|3|573|1122|1122[1122]:1009[1009]:114[114]|955[955]:695[695]:261[261]|641[638]:573[573]:69[66]	Belongs to the universal ribosomal protein uS11 family	Ribosomal_S11	ko:K02955	no	before_final_contigs_concoct_213	Obazoa	1086964	955240	1416846	0	0	0
UniRef90_A0A1Z5KDG2|before_k141_2601135|+|151|4.801e-35|1|4096|4422|4096[4096]:4422[4422]:327[327]	Carrier of the growing fatty acid chain in fatty acid biosynthesis	PP-binding	-	no	before_final_contigs_concoct_119	Stramenopiles	789802	501205	138606	15025	926478	0
UniRef90_A0A1Z5KDG2|after_k141_3454539|+|196|1.365e-48|1|6064|6387|6064[6064]:6387[6387]:324[324]	Carrier of the growing fatty acid chain in fatty acid biosynthesis	PP-binding	-	no	after_final_contigs_taxvamb_42_sub	Stramenopiles	789802	501205	138606	15025	926478	0
UniRef90_Q95L83|before_k141_3268262|-|129|2.014e-28|1|74|274|274[274]:74[74]:201[201]	AAA ATPase domain	SMC_N,SMC_hinge	ko:K06669	yes	before_final_contigs_concoct_213	Obazoa	11194389	6404460	6485001	5578688	6954098	4897833
UniRef90_E9BWJ1|before_k141_800626|+|699|5.211e-200|1|42|1169|42[42]:1169[1169]:1128[1128]	Actin	Actin	ko:K05692	yes	before_final_contigs_concoct_213	Obazoa	11194389	6404460	6485001	5578688	6954098	4897833
UniRef90_A0A1E7F6Q7|all_k141_5279600|+|768|8.827e-221|3|2868|4586|2868[2868]:2927[2927]:60[60]|3364[3364]:3444[3444]:81[81]|3594[3597]:4586[4586]:993[990]	Belongs to the actin family	Actin	ko:K05692	yes	all_final_contigs_concoct_204_sub	Stramenopiles	11194389	6404460	6485001	5578688	6954098	4897833
UniRef90_A0A1E7F6Q7|before_k141_1211870|-|764|1.412e-219|2|2256|3679|3679[3679]:3623[3623]:57[57]|3326[3326]:2256[2256]:1071[1071]	Belongs to the actin family	Actin	ko:K05692	yes	before_final_contigs_concoct_119	Stramenopiles	11194389	6404460	6485001	5578688	6954098	4897833
UniRef90_B7GCW6|all_k141_6377529|+|129|2.014e-28|1|2463|2660|2463[2463]:2660[2660]:198[198]	Ribosomal protein S28e	Ribosomal_S28e	ko:K02979	no	all_final_contigs_concoct_204_sub	Stramenopiles	1629462	0	612210	927412	0	355318
UniRef90_B7GCW6|all_k141_1913377|-|128|4.027e-28|1|1022|1231|1231[1231]:1022[1022]:210[210]	Ribosomal protein S28e	Ribosomal_S28e	ko:K02979	no	all_final_contigs_concoct_358_sub	Stramenopiles	1629462	0	612210	927412	0	355318
UniRef90_B7GCW6|after_k141_2040426|+|129|2.014e-28|1|4108|4314|4108[4108]:4314[4314]:207[207]	Ribosomal protein S28e	Ribosomal_S28e	ko:K02979	no	after_final_contigs_taxvamb_42_sub	Stramenopiles	1629462	0	612210	927412	0	355318
UniRef90_B7GCW6|P2_k141_709914|-|128|4.027e-28|1|11941|12150|12150[12150]:11941[11941]:210[210]	Ribosomal protein S28e	Ribosomal_S28e	ko:K02979	no	P2_contigs_concoct_104	Stramenopiles	1629462	0	612210	927412	0	355318
UniRef90_A0A7S0CCP2|all_k141_5832895|-|127|8.055e-28|1|33048|33260|33260[33260]:33048[33048]:213[213]	Ribosomal protein S28e	Ribosomal_S28e	ko:K02979	no	all_final_contigs_metabat_132	Stramenopiles	1629462	0	612210	927412	0	355318
UniRef90_A0A9N8DC09|all_k141_2388522|-|213|1.041e-53|2|991|1546|1546[1546]:1466[1466]:81[81]|1293[1290]:991[991]:303[300]	Catalytic subunit of the peripheral V1 complex of vacuolar ATPase (V-ATPase). V-ATPase is responsible for acidifying a variety of intracellular compartments in eukaryotic cells	V-ATPase_G	ko:K02152	yes	all_final_contigs_concoct_358_sub	Stramenopiles	119290	602650	63882	86943	85190	29593
UniRef90_A0A9N8DC09|all_k141_145067|+|209|1.666e-52|2|6540|7095|6540[6540]:6620[6620]:81[81]|6793[6799]:7095[7095]:303[297]	Catalytic subunit of the peripheral V1 complex of vacuolar ATPase (V-ATPase). V-ATPase is responsible for acidifying a variety of intracellular compartments in eukaryotic cells	V-ATPase_G	ko:K02152	yes	all_final_contigs_metabat_132	Stramenopiles	119290	602650	63882	86943	85190	29593
UniRef90_A0A9N8DC09|P2_k141_1446357|+|209|1.666e-52|2|4822|5427|4822[4822]:4902[4902]:81[81]|5125[5128]:5427[5427]:303[300]	Catalytic subunit of the peripheral V1 complex of vacuolar ATPase (V-ATPase). V-ATPase is responsible for acidifying a variety of intracellular compartments in eukaryotic cells	V-ATPase_G	ko:K02152	yes	P2_contigs_concoct_104	Stramenopiles	119290	602650	63882	86943	85190	29593
UniRef90_A0A7R9WPW6|all_k141_3534487|+|203|1.066e-50|2|9860|10558|9860[9860]:9943[9943]:84[84]|10268[10274]:10558[10558]:291[285]	Catalytic subunit of the peripheral V1 complex of vacuolar ATPase (V-ATPase). V-ATPase is responsible for acidifying a variety of intracellular compartments in eukaryotic cells	V-ATPase_G	ko:K02152	yes	all_final_contigs_concoct_204_sub	Stramenopiles	119290	602650	63882	86943	85190	29593
UniRef90_A0A1Z5JK39|after_k141_664283|-|235|2.482e-60|2|6545|7020|7020[7020]:6937[6937]:84[84]|6844[6838]:6545[6545]:300[294]	Catalytic subunit of the peripheral V1 complex of vacuolar ATPase (V-ATPase). V-ATPase is responsible for acidifying a variety of intracellular compartments in eukaryotic cells	V-ATPase_G	ko:K02152	yes	after_final_contigs_metabinner_111	Stramenopiles	119290	602650	63882	86943	85190	29593
UniRef90_A0A7S2LK22|all_k141_6619220|-|342|1.53e-92|1|3978|5273|5273[5273]:3978[3978]:1296[1296]	Pfam:KaiC	Rad51	-	yes	all_final_contigs_concoct_358_sub	Stramenopiles	20071182	38858436	39736600	18939702	19475719	32122706

## Sheet: Supplementary_file_5
Supplementary File 5. Results from the enrichment analysis (clusterProfiler) using the DEGs from global-scaling differential analsyis, for each drought period.
Up: enriched after a drought
Down: depleted after a drought
category	subcategory	ID	Description (Pathway)	GeneRatio	BgRatio	RichFactor	FoldEnrichment	zScore	pvalue	p.adjust	qvalue	geneID	Count	Enrichment	Taxonomy	Drought
Metabolism	Global and overview maps	ko01240	Biosynthesis of cofactors	124/854	380/14385	0.326316	5.49655	22.3169	1.23081e-59	3.29857e-57	2.57822e-57	K00833/K19221/K00278/K02619/K02231/K02233/K00763/K00595/K02303/K01772/K14652/K13799/K03149/K01911/K02552/K00652/K01845/K05979/K00097/K01955/K03801/K00788/K02232/K00798/K02259/K00793/K01665/K13038/K03637/K02230/K01661/K00382/K01937/K11754/K00946/K08680/K02	124	Up	Cyanobacteriota	D2
Metabolism	Global and overview maps	ko01230	Biosynthesis of amino acids	78/854	241/14385	0.323651	5.45167	17.5085	3.73103e-37	4.99958e-35	3.90776e-35	K00548/K00266/K01735/K00031/K01696/K01738/K00873/K01682/K01736/K01778/K01703/K00058/K00800/K00147/K00766/K01652/K00133/K00931/K01915/K00821/K00640/K01647/K00928/K00013/K00620/K01714/K00145/K01754/K01755/K01649/K00600/K01733/K01940/K01623/K02502/K00817/K01	78	Up	Cyanobacteriota	D2
Metabolism	Energy metabolism	ko00195	Photosynthesis	35/854	63/14385	0.555556	9.35792	16.7021	7.7605e-27	6.93271e-25	5.41873e-25	K02638/K02706/K02703/K02692/K02690/K02705/K02699/K02639/K02637/K02708/K02691/K02112/K02717/K02689/K02641/K02634/K02693/K02712/K02709/K02711/K08906/K02636/K02704/K02697/K02694/K02115/K08902/K02723/K02720/K02635/K02707/K02722/K02698/K02719/K02108	35	Up	Cyanobacteriota	D2
Metabolism	Metabolism of cofactors and vitamins	ko00860	Porphyrin metabolism	48/854	142/14385	0.338028	5.69384	14.1213	3.65612e-24	2.4496e-22	1.91465e-22	K05370/K19221/K02231/K02233/K00595/K02303/K01772/K04035/K03404/K04040/K01845/K03403/K02232/K00798/K02259/K00218/K02230/K05369/K06042/K04039/K01719/K13542/K05371/K02257/K08973/K10960/K02191/K02224/K05936/K00214/K01599/K01885/K04037/K02188/K21231/K00228/K02	48	Up	Cyanobacteriota	D2
Genetic Information Processing	Translation	ko00970	Aminoacyl-tRNA biosynthesis	25/854	66/14385	0.378788	6.3804	11.0061	1.57817e-14	8.45897e-13	6.61168e-13	K01873/K01890/K01892/K01872/K02433/K01881/K01868/K01889/K01874/K01869/K01870/K04567/K01879/K01876/K01883/K01893/K00604/K01875/K04566/K02434/K01867/K01885/K01887/K01866/K01878	25	Up	Cyanobacteriota	D2
Genetic Information Processing	Translation	ko03010	Ribosome	43/854	200/14385	0.215	3.62152	9.379	9.61371e-14	4.29412e-12	3.35637e-12	K02888/K02950/K02876/K02913/K02986/K02884/K02988/K02965/K02968/K02892/K19032/K02863/K02982/K02945/K02886/K02967/K02946/K02906/K02895/K02952/K02874/K02948/K02931/K02867/K02926/K02879/K02871/K02939/K02864/K02996/K02990/K02959/K02992/K02933/K02890/K02963/K02	43	Up	Cyanobacteriota	D2
Metabolism	Glycan biosynthesis and metabolism	ko00550	Peptidoglycan biosynthesis	19/854	55/14385	0.345455	5.81893	8.99523	1.50114e-10	5.51144e-09	4.30784e-09	K05366/K01928/K03588/K07259/K05515/K01925/K00075/K07260/K03587/K01929/K02563/K05837/K06153/K00806/K01000/K19302/K01924/K00790/K01921	19	Up	Cyanobacteriota	D2
Metabolism	Global and overview maps	ko01200	Carbon metabolism	56/854	377/14385	0.148541	2.50207	7.42464	1.64521e-10	5.51144e-09	4.30784e-09	K01007/K00240/K00031/K01738/K00873/K01682/K00239/K00058/K01895/K00027/K00281/K00640/K00845/K01647/K00605/K00382/K01679/K01754/K00162/K00925/K01903/K00600/K01810/K01902/K01962/K01623/K00121/K00241/K00948/K15633/K00134/K00033/K00616/K00627/K15918/K01963/K00	56	Up	Cyanobacteriota	D2
Metabolism	Metabolism of cofactors and vitamins	ko00790	Folate biosynthesis	23/854	84/14385	0.27381	4.61212	8.34108	3.65318e-10	1.08784e-08	8.50273e-09	K02619/K14652/K01665/K03637/K11754/K01077/K01113/K00950/K01737/K03639/K01495/K01724/K03750/K10026/K01633/K03635/K21142/K00796/K18824/K03752/K01664/K03638/K03831	23	Up	Cyanobacteriota	D2
Genetic Information Processing	Replication and repair	ko03430	Mismatch repair	16/854	44/14385	0.363636	6.12519	8.55362	1.79371e-09	4.80713e-08	3.75734e-08	K03555/K07456/K03657/K02337/K03601/K02343/K02338/K07462/K02340/K06223/K03572/K01972/K02342/K03111/K02341/K03602	16	Up	Cyanobacteriota	D2
Genetic Information Processing	Folding, sorting and degradation	ko04122	Sulfur relay system	13/854	29/14385	0.448276	7.55088	8.87126	2.90241e-09	7.07133e-08	5.52708e-08	K21147/K03637/K01011/K04487/K03639/K00566/K03635/K21142/K21029/K03636/K03154/K03638/K03831	13	Up	Cyanobacteriota	D2
Metabolism	Amino acid metabolism	ko00400	Phenylalanine, tyrosine and tryptophan biosynthesis	20/854	74/14385	0.27027	4.5525	7.69696	6.58238e-09	1.47006e-07	1.14903e-07	K01735/K01696/K01736/K15226/K00800/K00766/K00817/K01657/K00014/K04518/K01626/K01609/K01817/K00812/K03786/K01695/K01713/K03856/K01658/K00891	20	Up	Cyanobacteriota	D2
Metabolism	Amino acid metabolism	ko00250	Alanine, aspartate and glutamate metabolism	19/854	70/14385	0.271429	4.57201	7.52611	1.45422e-08	2.99794e-07	2.34324e-07	K00278/K00266/K00259/K00820/K01955/K01915/K01956/K00609/K01755/K01940/K00764/K01424/K00812/K01425/K01939/K01744/K01756/K13051/K00262	19	Up	Cyanobacteriota	D2
Metabolism	Amino acid metabolism	ko00220	Arginine biosynthesis	18/854	67/14385	0.268657	4.52532	7.26606	4.15223e-08	7.94856e-07	6.21274e-07	K01941/K01955/K01915/K00821/K01956/K00620/K00145/K01755/K01940/K00930/K01428/K00812/K01425/K00611/K00619/K01429/K01430/K00262	18	Up	Cyanobacteriota	D2
Metabolism	Global and overview maps	ko01232	Nucleotide metabolism	25/854	123/14385	0.203252	3.42363	6.78161	4.86026e-08	8.68366e-07	6.78731e-07	K13799/K00524/K01485/K01951/K01937/K06966/K09903/K01488/K00942/K01494/K05810/K00759/K01239/K01250/K03787/K00088/K02825/K06287/K00943/K01939/K01487/K00761/K03465/K01756/K07043	25	Up	Cyanobacteriota	D2
Metabolism	Carbohydrate metabolism	ko00520	Amino sugar and nucleotide sugar metabolism	24/854	116/14385	0.206897	3.48502	6.75097	6.29075e-08	1.0537e-06	8.23592e-07	K09001/K00820/K01207/K07106/K00845/K00075/K00971/K16011/K16881/K01810/K01443/K00847/K01791/K01784/K00975/K00966/K01787/K00012/K06118/K08678/K00973/K04042/K00790/K01809	24	Up	Cyanobacteriota	D2
Metabolism	Energy metabolism	ko00196	Photosynthesis	14/854	42/14385	0.333333	5.61475	7.52414	6.74253e-08	1.06294e-06	8.30813e-07	K02288/K02284/K02286/K05380/K02094/K02096/K02093/K05383/K02290/K02285/K05382/K02095/K02287/K02092	14	Up	Cyanobacteriota	D2
Metabolism	Nucleotide metabolism	ko00230	Purine metabolism	35/854	224/14385	0.15625	2.63192	6.18413	1.32245e-07	1.95502e-06	1.52808e-06	K01768/K16839/K00951/K01139/K01589/K00524/K01951/K06966/K01488/K00942/K00764/K01515/K00948/K05810/K00759/K01945/K01588/K01428/K01933/K01923/K01239/K03787/K00602/K00088/K01952/K08289/K01939/K01487/K07127/K01429/K01756/K00958/K01430/K01769/K11175	35	Up	Cyanobacteriota	D2
Genetic Information Processing	Replication and repair	ko03440	Homologous recombination	18/854	72/14385	0.25	4.21107	6.86205	1.38602e-07	1.95502e-06	1.52808e-06	K02335/K02337/K02343/K02338/K04066/K03655/K07462/K02340/K01159/K06187/K03584/K02342/K03553/K03551/K03550/K03629/K03111/K02341	18	Up	Cyanobacteriota	D2
Metabolism	Nucleotide metabolism	ko00240	Pyrimidine metabolism	23/854	114/14385	0.201754	3.3984	6.45879	1.91542e-07	2.56666e-06	2.00615e-06	K13799/K00524/K01955/K01485/K01937/K06966/K01956/K09903/K00609/K01465/K06016/K01591/K01494/K00254/K01250/K03787/K00762/K02825/K06287/K00943/K00761/K03465/K07043	23	Up	Cyanobacteriota	D2
Metabolism	Global and overview maps	ko01210	2-Oxocarboxylic acid metabolism	22/854	113/14385	0.19469	3.27941	6.11116	6.71644e-07	8.57146e-06	6.69961e-06	K00031/K01682/K01703/K01652/K00133/K00821/K01647/K00928/K00382/K00620/K00145/K00162/K01649/K00930/K00052/K00627/K00161/K00812/K01687/K00826/K00619/K01704	22	Up	Cyanobacteriota	D2
Metabolism	Metabolism of cofactors and vitamins	ko00670	One carbon pool by folate	16/854	65/14385	0.246154	4.14628	6.38684	8.58835e-07	1.04622e-05	8.17742e-06	K00548/K00281/K00605/K00382/K01251/K00600/K01433/K01758/K00297/K00789/K00602/K02437/K03465/K01934/K11175/K01491	16	Up	Cyanobacteriota	D2
Genetic Information Processing	Folding, sorting and degradation	ko03060	Protein export	13/854	49/14385	0.265306	4.46889	6.11052	3.70193e-06	4.31356e-05	3.37156e-05	K03101/K03070/K03100/K03118/K03110/K03106/K03217/K03076/K03074/K03075/K03072/K01551/K03073	13	Up	Cyanobacteriota	D2
Metabolism	Carbohydrate metabolism	ko00010	Glycolysis / Gluconeogenesis	20/854	107/14385	0.186916	3.14846	5.60389	4.14385e-06	4.62729e-05	3.61678e-05	K01007/K00873/K01895/K00845/K00382/K00162/K01810/K01623/K00121/K15633/K00134/K00128/K00129/K00627/K00161/K01689/K00927/K01803/K01624/K11532	20	Up	Cyanobacteriota	D2
Metabolism	Energy metabolism	ko00710	Carbon fixation by Calvin cycle	11/854	36/14385	0.305556	5.14686	6.2584	4.61336e-06	4.94552e-05	3.86551e-05	K01623/K00134/K00616/K01595/K01783/K00927/K00855/K01803/K00615/K01624/K11532	11	Up	Cyanobacteriota	D2
Metabolism	Metabolism of cofactors and vitamins	ko00780	Biotin metabolism	9/854	24/14385	0.375	6.3166	6.54864	5.10926e-06	5.26647e-05	4.11637e-05	K00833/K00652/K00208/K02372/K01012/K09458/K03524/K01935/K00059	9	Up	Cyanobacteriota	D2
[truncated: 104 more rows]

## Sheet: Supplementary_file_6
Supplementary File 6. Results from the enrichment analysis (clusterProfiler) using the DEGs from taxon-scaling differential analsyis, for each drought period.
Up: enriched after a drought
Down: depleted after a drought
[truncated: 11 more rows]
